# Supplementary material for: Ethinylestradiol in combined hormonal contraceptive has a broader effect on serum proteome compared with estradiol valerate: a randomized controlled trial
Source: Hum Reprod. 2022 Nov 23;38(1):89–102. doi: 10.1093/humrep/deac250 (PMC9825269; doi:10.1093/humrep/deac250)
Supplement: deac250_Supplementary_Table_SI [file deac250_supplementary_table_si.xlsx]

## Sheet: SI_all_proteins
Supplementary Table SI All quantified proteins in the study.
						Fold changes			Changes within the Group						Changes between the groups
						After vs Before			EE+DNG		EV+DNG		DNG				Post hoc Mann-Whitney
Fraction	Accession	Gene name	Protein name	Peptide count	Unique peptides	EE+DNG	EV+DNG	DNG	Wilcoxon P-value	B-H	Wilcoxon P-value	B-H	Wilcoxon P-value	B-H	K-W P-value	B-H	EE+DNG vs EV+DNG	EE+DNG vs DNG	EV+DNG vs DNG
LOW	Q9NPH3	IL1RAP	Interleukin-1 receptor accessory protein	4	4	3.00743	1.66504	1.15861	0.00098154	S	0.000531243	S	0.157811	N-S	3.80084e-07	S	9.21452e-07	1.99419e-07	0.00332102
LOW	Q9UGM5	FETUB	Fetuin-B	25	20	2.04221	1.40728	1.16211	0.00098154	S	0.000437777	S	0.096197	N-S	8.16746e-07	S	2.61307e-07	5.98256e-07	0.024542
LOW	P01019	AGT	Angiotensinogen	128	114	2.56862	1.69698	1.22571	0.00098154	S	0.000437777	S	0.0842839	N-S	8.28497e-07	S	2.68184e-06	5.98256e-07	0.00519121
LOW	P04278	SHBG	Sex hormone-binding globulin	50	47	3.16265	1.40944	1.1703	0.00098154	S	0.00112338	N-S	0.330536	N-S	9.75792e-07	S	1.65036e-07	5.98256e-07	0.0522682
LOW	O75144	ICOSLG	ICOS ligand	3	3	2.16725	1.4996	1.09458	0.00098154	S	0.000437777	S	0.245494	N-S	1.8716e-06	S	3.65143e-05	9.47239e-07	0.00332102
LOW	A0A087X1L8	LOC102723996	Ig-like domain-containing protein
LOW	P08185	SERPINA6	Corticosteroid-binding globulin	32	30	3.18225	1.24401	1.26927	0.00098154	S	0.0557193	N-S	0.0110079	N-S	2.06307e-06	S	9.62711e-08	5.98256e-07	0.886065
LOW	Q9HD23	MRS2	Magnesium transporter MRS2 homolog_ mitochondrial	4	2	2.10785	1.16854	1.11241	0.00098154	S	0.0386071	N-S	0.362686	N-S	6.23262e-06	S	3.74082e-06	1.49564e-06	0.333774
LOW	P08294	SOD3	Extracellular superoxide dismutase [Cu-Zn]	6	5	0.48778	0.768192	1.04793	0.00098154	S	0.00270771	N-S	0.875291	N-S	1.097e-05	S	0.000184689	5.98256e-07	0.0637095
LOW	Q96PD5	PGLYRP2	N-acetylmuramoyl-L-alanine amidase	69	64	0.517196	0.867041	1.12585	0.00098154	S	0.0173784	N-S	0.157811	N-S	1.40831e-05	S	0.000119459	2.53262e-05	0.0068956
LOW	Q562R1	ACTBL2	Beta-actin-like protein 2	7	3	1.69658	1.21945	1.07319	0.00098154	S	0.00228219	N-S	0.330536	N-S	1.50572e-05	S	1.25427e-05	1.35605e-05	0.130607
LOW	Q5TCS8	AK9	Adenylate kinase 9	9	5	0.5078	0.863076	1.13507	0.00098154	S	0.0298731	N-S	0.109421	N-S	2.7623e-05	S	0.000417156	3.40009e-05	0.00791562
LOW	P04196	HRG	Histidine-rich glycoprotein	140	125	0.575003	0.934907	1.11769	0.00098154	S	0.214602	N-S	0.157811	N-S	2.90424e-05	S	4.6829e-05	4.53179e-05	0.0522682
LOW	Q8N6C8	LILRA3	Leukocyte immunoglobulin-like receptor subfamily A member 3	5	5	0.563965	0.900812	1.18194	0.00098154	S	0.0437329	N-S	0.109421	N-S	2.92823e-05	S	7.56553e-05	7.8222e-05	0.0171895
LOW	Q04756	HGFAC	Hepatocyte growth factor activator	32	27	0.479888	0.793573	1.01103	0.00098154	S	0.0013462	N-S	0.924978	N-S	3.63597e-05	S	0.000417156	1.35605e-05	0.0382728
LOW	P01008	SERPINC1	Antithrombin-III	173	148	0.599372	0.879845	1.11171	0.00098154	S	0.0112856	N-S	0.177114	N-S	4.11552e-05	S	0.000611088	4.53179e-05	0.0103513
LOW	P07225	PROS1	Vitamin K-dependent protein S	66	57	0.743429	0.95304	1.08091	0.00122502	S	0.917632	N-S	0.177114	N-S	0.000129348	S	0.000735332	5.97259e-05	0.0925399
HIGH	P04083	ANXA1	Annexin A1	16	11	1.47301	1.05937	1.01331	0.00122502	S	0.255291	N-S	0.683239	N-S	0.000131209	S	0.000148945	0.000101454	0.313409
LOW	P05155	SERPING1	Plasma protease C1 inhibitor	78	66	1.10008	1.53651	2.03959	0.00098154	S	0.0173784	N-S	0.729891	N-S	0.000146048	S	0.00206914	2.53262e-05	0.0925399
HIGH	Q9NRF9	POLE3	DNA polymerase epsilon subunit 3	2	2	1.31665	0.996273	1.00667	0.00122502	S	0.756369	N-S	0.593618	N-S	0.000260214	S	9.53634e-05	0.000421272	0.697145
HIGH	Q9Y4X3	CCL27	C-C motif chemokine 27	2	2	1.28619	1.03167	0.998413	0.00098154	S	0.32587	N-S	0.637767	N-S	0.000266917	S	0.000417156	0.000268667	0.179374
LOW	P05452	CLEC3B	Tetranectin	32	30	0.640715	0.848076	1.04013	0.00098154	S	0.00228219	N-S	0.509797	N-S	0.000306344	S	0.00148577	0.000337516	0.0472053
LOW	P07357	C8A	Complement component C8 alpha chain	55	51	0.776106	0.920032	1.08396	0.00152328	S	0.0787308	N-S	0.245494	N-S	0.000324359	S	0.00386535	0.000130819	0.057762
LOW	P20851	C4BPB	C4b-binding protein beta chain	16	15	5.57753	6.07737	6.96707	0.00122502	S	0.0437329	N-S	0.271948	N-S	0.000429021	S	0.00599088	0.000167312	0.0522682
HIGH	A4FU69	EFCAB5	EF-hand calcium-binding domain-containing protein 5	4	2	0.896216	1.04245	1.0818	0.00521324	S	0.120839	N-S	0.0640393	N-S	0.000535546	S	0.00105268	0.00021278	0.49841
HIGH	P20742	PZP	Pregnancy zone protein	38	23	1.47286	1.03487	1.04456	0.00152328	S	0.408044	N-S	0.924978	N-S	0.000565936	S	0.000184689	0.0011827	0.579938
LOW	P06396	GSN	Gelsolin	132	112	0.728442	0.927655	1.07881	0.00098154	S	0.469113	N-S	0.330536	N-S	0.000630758	S	0.00148577	0.000421272	0.208161
LOW	P22460	KCNA5	Potassium voltage-gated channel subfamily A member 5
LOW	Q8N1V2	CFAP52	Cilia- and flagella-associated protein 52
LOW	Q99607	ELF4	E74-like factor 4
LOW	Q9UH62	ARMCX3	Armadillo repeat-containing X-linked protein 3
LOW	Q9Y2M5	KLHL20	Kelch-like protein 20
HIGH	P01009	SERPINA1	Alpha-1-antitrypsin	81	78	1.36806	1.03988	0.982484	0.00286482	S	0.17881	N-S	0.396726	N-S	0.00097306	S	0.00242997	0.000794384	0.15357
LOW	A5A3E0	POTEF	POTE ankyrin domain family member F	48	3	0.622254	0.789758	1.00013	0.00122502	S	0.0298731	N-S	0.729891	N-S	0.00103565	S	0.0425475	0.000167312	0.0425475
LOW	P02747	C1QC	Complement C1q subcomponent subunit C	17	15	0.762617	0.878801	1.05778	0.00188718	S	0.0557193	N-S	0.177114	N-S	0.00105491	S	0.0845275	0.000130819	0.0275127
LOW	Q92835	INPP5D	Phosphatidylinositol 3_4_5-trisphosphate 5-phosphatase 1	5	5	0.765356	0.918462	1.06796	0.00188718	S	0.301054	N-S	0.271948	N-S	0.00113323	S	0.00519121	0.000646216	0.120142
HIGH	P01880	IGHD	Immunoglobulin heavy constant delta	6	5	0.818263	0.972647	0.989909	0.00098154	S	0.469113	N-S	0.396726	N-S	0.00115056	S	0.000881334	0.000971368	0.951039
LOW	P04003	C4BPA	C4b-binding protein alpha chain	77	66	1.87288	2.13859	2.75814	0.00098154	S	0.0199709	N-S	0.550924	N-S	0.00124488	S	0.0103513	0.000646216	0.0701369
LOW	P51884	LUM	Lumican	46	37	0.631967	0.817514	0.978988	0.00098154	S	0.000935091	N-S	0.729891	N-S	0.00126882	S	0.0117933	0.000646216	0.0637095
LOW	P02749	APOH	Beta-2-glycoprotein 1	139	122	331.464	443.321	589.031	0.00286482	S	0.32587	N-S	0.124043	N-S	0.00132606	S	0.00906357	0.000971368	0.057762
LOW	P07737	PFN1	Profilin-1	2	2	0.746692	0.884419	1.08489	0.00098154	S	0.120839	N-S	0.177114	N-S	0.00137101	S	0.013403	0.000794384	0.0522682
LOW	P09871	C1S	Complement C1s subcomponent	81	75	0.796239	0.931937	1.08089	0.00232944	S	0.301054	N-S	0.198123	N-S	0.00138477	S	0.0151967	0.000421272	0.0925399
LOW	P13671	C6	Complement component C6	96	87	0.761066	0.917391	1.03767	0.00122502	S	0.196108	N-S	0.470338	N-S	0.0016134	S	0.00448564	0.000794384	0.257179
LOW	P02748	C9	Complement component C9	105	93	0.690031	0.890545	1.04082	0.00098154	S	0.0879356	N-S	0.683239	N-S	0.00169883	S	0.0193996	0.000268667	0.166108
LOW	P08697	SERPINF2	Alpha-2-antiplasmin	63	57	0.76773	0.953587	1.06815	0.00152328	S	0.196108	N-S	0.220899	N-S	0.00185593	S	0.0117933	0.000971368	0.0925399
LOW	P01011	SERPINA3	Alpha-1-antichymotrypsin	172	147	0.748277	0.905438	1.06129	0.00152328	S	0.0787308	N-S	0.362686	N-S	0.00206583	S	0.057762	0.000421272	0.0522682
LOW	Q9HCY8	S100A14	Protein S100-A14
LOW	P06727	APOA4	Apolipoprotein A-IV	169	142	10.6512	13.0381	17.1789	0.00286482	S	0.00270771	N-S	0.550924	N-S	0.00265653	S	0.193388	0.00172931	0.0068956
LOW	Q16473	TNXA	Putative tenascin-XA	2	2	0.597309	0.801681	1.00084	0.00098154	S	0.00270771	N-S	0.924978	N-S	0.00278518	S	0.024542	0.000971368	0.101131
LOW	Q13822	ENPP2	Ectonucleotide pyrophosphatase/phosphodiesterase family member 2	9	8	1.54516	0.784348	1.01355	0.0258429	N-S	0.000437777	S	0.924978	N-S	0.00291313	S	0.00125268	0.0620417	0.0425475
LOW	P02745	C1QA	Complement C1q subcomponent subunit A	21	18	0.746125	0.893505	1.09287	0.00188718	S	0.13373	N-S	0.198123	N-S	0.00303026	S	0.0218438	0.00207754	0.057762
LOW	P00450	CP	Ceruloplasmin	369	338	1.46785	1.13694	1.19809	0.00122502	S	0.0150858	N-S	0.0354647	N-S	0.00331712	S	0.000505973	0.012248	0.886065
LOW	Q96L14	CEP170P1	Cep170-like protein
LOW	Q9BWP8	COLEC11	Collectin-11	5	5	0.748964	0.956489	1.12816	0.00918142	S	0.569494	N-S	0.096197	N-S	0.00337954	S	0.0307777	0.00172931	0.0637095
LOW	P35442	THBS2	Thrombospondin-2	8	6	0.706419	0.860417	1.0441	0.00232944	S	0.0261836	N-S	0.550924	N-S	0.00352896	S	0.0193996	0.00143302	0.141744
LOW	Q9NQ79	CRTAC1	Cartilage acidic protein 1	5	4	0.721873	0.935896	1.00986	0.00188718	S	0.301054	N-S	0.683239	N-S	0.00352981	S	0.00599088	0.00207754	0.376918
LOW	P00736	C1R	Complement C1r subcomponent	84	73	0.808635	0.946337	1.09249	0.00232944	S	0.501447	N-S	0.271948	N-S	0.00353507	S	0.0275127	0.00207754	0.0637095
LOW	P02746	C1QB	Complement C1q subcomponent subunit B	33	33	0.744839	0.877774	1.06449	0.00098154	S	0.0228948	N-S	0.432626	N-S	0.00379394	S	0.0171895	0.00172931	0.15357
LOW	P07360	C8G	Complement component C8 gamma chain	37	35	0.823653	0.960515	1.08409	0.00232944	S	0.605095	N-S	0.271948	N-S	0.00382155	S	0.013403	0.00172931	0.208161
LOW	P02776	PF4	Platelet factor 4	19	16	1.1007	0.851778	1.09936	0.362686	N-S	0.049422	N-S	0.0640393	N-S	0.00383688	S	0.0218438	0.103523	0.00242997
HIGH	P08185	SERPINA6	Corticosteroid-binding globulin	5	4	1.35324	1.00449	1.02154	0.00351036	S	0.756369	N-S	0.826091	N-S	0.0041984	S	0.00148577	0.00786587	0.637442
LOW	P09172	DBH	Dopamine beta-hydroxylase	20	18	0.70115	0.884264	1.05486	0.00232944	S	0.162673	N-S	0.432626	N-S	0.00430107	S	0.0425475	0.000794384	0.166108
LOW	P10643	C7	Complement component C7	73	62	0.79059	0.912535	1.07146	0.00122502	S	0.0979893	N-S	0.220899	N-S	0.00433566	S	0.0068956	0.00490555	0.15357
LOW	Q8WXW3	PIBF1	Progesterone-induced-blocking factor 1	7	5	0.747384	0.986346	1.03509	0.0042857	S	0.795987	N-S	0.593618	N-S	0.00443952	S	0.00386535	0.00351854	0.697145
LOW	Q8N531	FBXL6	F-box/LRR-repeat protein 6	5	3	0.75219	0.955894	1.01723	0.00763041	S	0.501447	N-S	0.362686	N-S	0.00447099	S	0.0068956	0.00351854	0.275113
LOW	P05019	IGF1	Insulin-like growth factor I	7	6	0.823909	0.893803	1.10956	0.0042857	S	0.64166	N-S	0.220899	N-S	0.00520806	S	0.0307777	0.00207754	0.130607
LOW	P05543	SERPINA7	Thyroxine-binding globulin	46	39	1.35773	1.12415	1.09737	0.00098154	S	0.0173784	N-S	0.198123	N-S	0.00559367	S	0.0028452	0.00786587	0.552099
LOW	Q6EMK4	VASN	Vasorin	8	3	0.716602	0.89555	1.07299	0.00188718	S	0.0979893	N-S	0.637767	N-S	0.00587156	S	0.00519121	0.00674339	0.313409
LOW	Q9UBP9	GULP1	PTB domain-containing engulfment adapter protein 1	7	3	0.845466	0.851874	1.11897	0.055533	N-S	0.00191877	N-S	0.124043	N-S	0.0064469	S	0.727721	0.0141079	0.00175611
LOW	Q96QU8	XPO6	Exportin-6	11	5	0.733584	0.933926	1.12421	0.00631852	S	0.876722	N-S	0.140146	N-S	0.00668348	S	0.0382728	0.00143302	0.257179
HIGH	Q9H078	CLPB	Caseinolytic peptidase B protein homolog	3	2	0.623732	0.895187	1.01503	0.00232944	S	0.14766	N-S	0.683239	N-S	0.00703908	S	0.0845275	0.00207754	0.0845275
HIGH	P25311	AZGP1	Zinc-alpha-2-glycoprotein	3	3	0.160983	0.197252	0.185812	0.00521324	S	0.234321	N-S	0.875291	N-S	0.00735766	N-S
LOW	P06732	CKM	Creatine kinase M-type	8	8	0.406794	1.22603	1.3448	0.0219437	N-S	0.351979	N-S	0.109421	N-S	0.00738638	N-S
LOW	P04075	ALDOA	Fructose-bisphosphate aldolase A	5	5	0.368113	0.989575	1.01495	0.00122502	S	0.379375	N-S	0.924978	N-S	0.00779477	N-S
LOW	P03950	ANG	Angiogenin	5	3	0.839832	0.898772	1.14577	0.0479897	N-S	0.0879356	N-S	0.0258429	N-S	0.007905	N-S
LOW	P07358	C8B	Complement component C8 beta chain	88	81	0.803204	0.949971	1.07621	0.00521324	S	0.679116	N-S	0.220899	N-S	0.00801614	N-S
LOW	O75636	FCN3	Ficolin-3	16	14	0.871615	0.985043	1.09094	0.0131504	S	0.917632	N-S	0.0842839	N-S	0.00836715	N-S
LOW	P61626	LYZ	Lysozyme C	6	6	0.479075	0.816795	1.01118	0.00188718	S	0.0173784	N-S	0.593618	N-S	0.00839732	N-S
LOW	Q9UHB7	AFF4	AF4/FMR2 family member 4	3	2	0.866618	0.911748	1.07415	0.0156536	N-S	0.049422	N-S	0.198123	N-S	0.00853082	N-S
LOW	P07864	LDHC	L-lactate dehydrogenase C chain	6	5	0.835022	0.956384	1.07153	0.0110079	S	0.301054	N-S	0.271948	N-S	0.00958128	N-S
HIGH	P30711	GSTT1	Glutathione S-transferase theta-1	2	2	0.815043	1.04461	0.975903	0.0042857	S	0.14766	N-S	0.729891	N-S	0.0106386	N-S
LOW	Q14185	DOCK1	Dedicator of cytokinesis protein 1	16	10	0.623126	0.931578	1.09443	0.0110079	S	0.301054	N-S	0.362686	N-S	0.0110685	N-S
LOW	O75015	FCGR3B	Low affinity immunoglobulin gamma Fc region receptor III-B	5	4	0.728177	0.907622	1.03394	0.00188718	S	0.0979893	N-S	0.875291	N-S	0.0111261	N-S
LOW	P13598	ICAM2	Intercellular adhesion molecule 2	4	3	0.660908	0.877699	1.05864	0.00098154	S	0.14766	N-S	0.637767	N-S	0.0118111	N-S
LOW	O43290	SART1	U4/U6.U5 tri-snRNP-associated protein 1	23	15	0.695241	0.787334	1.00532	0.00098154	S	0.00320459	N-S	0.924978	N-S	0.0118916	N-S
LOW	P67870	CSNK2B	Casein kinase II subunit beta	7	7	0.822629	0.981485	1.18786	0.0303273	N-S	0.717381	N-S	0.157811	N-S	0.011969	N-S
LOW	Q9Y4F1	FARP1	FERM_ ARHGEF and pleckstrin domain-containing protein 1	12	9	0.856786	0.873313	1.10723	0.00918142	S	0.0626714	N-S	0.157811	N-S	0.0121032	N-S
HIGH	Q7Z5M8	ABHD12B	Protein ABHD12B	9	7	0.829572	1.02668	0.95034	0.00098154	S	0.379375	N-S	0.593618	N-S	0.0127351	N-S
LOW	Q6ZN30	BNC2	Zinc finger protein basonuclin-2	3	2	0.873103	0.902067	1.1082	0.0479897	N-S	0.162673	N-S	0.109421	N-S	0.0131383	N-S
LOW	P26927	MST1	Hepatocyte growth factor-like protein	35	19	0.819474	0.915782	1.10654	0.0110079	S	0.717381	N-S	0.109421	N-S	0.0137582	N-S
LOW	P48740	MASP1	Mannan-binding lectin serine protease 1	35	27	0.813941	0.958052	1.06438	0.00918142	S	0.795987	N-S	0.245494	N-S	0.0144636	N-S
HIGH	P13645	KRT10	Cytokeratin-10	7	3	1.15596	0.971834	1.02807	0.0131504	S	0.351979	N-S	0.637767	N-S	0.0149518	N-S
HIGH	P19012	KRT15	Cytokeratin-15
HIGH	Q7Z3Y8	KRT27	Cytokeratin-27
LOW	P00746	CFD	Complement factor D	21	19	0.846126	0.933332	1.11276	0.0110079	S	0.0979893	N-S	0.177114	N-S	0.0151867	N-S
LOW	P37287	PIGA	Phosphatidylinositol N-acetylglucosaminyltransferase subunit A	2	2	0.806654	0.945477	1.05285	0.00763041	S	0.569494	N-S	0.30029	N-S	0.0171493	N-S
HIGH	P02656	APOC3	Apolipoprotein C-III	6	5	1.22398	0.991665	0.921446	0.0354647	N-S	0.64166	N-S	0.271948	N-S	0.0174262	N-S
LOW	P23142	FBLN1	Fibulin-1	25	25	0.861926	0.917723	1.08863	0.0258429	N-S	0.0626714	N-S	0.109421	N-S	0.0179409	N-S
HIGH	A0A0C4DH32	IGHV3-20	Immunoglobulin heavy variable 3-20	7	3	1.30691	1.01848	1.01409	0.00521324	S	0.717381	N-S	0.826091	N-S	0.01799	N-S
LOW	P27918	CFP	Properdin	15	13	0.925564	0.957112	1.1673	0.140146	N-S	0.437967	N-S	0.0479897	N-S	0.0182207	N-S
LOW	P11226	MBL2	Mannose-binding protein C	8	7	1.3091	1.06552	1.09429	0.00521324	S	0.196108	N-S	0.220899	N-S	0.0195238	N-S
HIGH	Q9Y6N7	ROBO1	Roundabout homolog 1	3	2	0.916203	1.03606	1.01747	0.00918142	S	0.120839	N-S	0.875291	N-S	0.0197315	N-S
HIGH	Q14624	ITIH4	Inter-alpha-trypsin inhibitor heavy chain H4	11	7	1.45216	1.06524	1.04365	0.00918142	S	0.351979	N-S	0.396726	N-S	0.0199289	N-S
LOW	P25311	AZGP1	Zinc-alpha-2-glycoprotein	119	113	4.76869	5.10217	5.98123	0.0156536	N-S	0.958761	N-S	0.177114	N-S	0.0204821	N-S
HIGH	P27169	PON1	Serum paraoxonase/arylesterase 1	19	16	1.2776	1.06192	0.964405	0.0185667	N-S	0.162673	N-S	0.396726	N-S	0.0208472	N-S
LOW	P08709	F7	Coagulation factor VII	3	2	1.2511	0.961143	0.963475	0.00763041	S	1	N-S	0.924978	N-S	0.0214189	N-S
HIGH	P00738	HP	Haptoglobin	117	90	0.704118	0.921348	1.01275	0.00188718	S	0.234321	N-S	0.432626	N-S	0.0215906	N-S
HIGH	F5H4B4	FAM227A	Protein FAM227A
HIGH	P80303	NUCB2	Nucleobindin-2
HIGH	Q01538	MYT1	Myelin transcription factor 1
HIGH	Q68CZ6	HAUS3	HAUS augmin-like complex subunit 3
LOW	P61769	B2M	Beta-2-microglobulin	8	7	0.843539	0.900017	1.15945	0.0185667	N-S	0.0703257	N-S	0.124043	N-S	0.0215958	N-S
HIGH	P02749	APOH	Beta-2-glycoprotein 1	4	3	0.00179432	0.00236994	0.00189443	0.0354647	N-S	0.14766	N-S	0.826091	N-S	0.0217407	N-S
LOW	O43866	CD5L	CD5 antigen-like	11	10	0.782871	0.885058	1.14845	0.00763041	S	0.0437329	N-S	0.30029	N-S	0.0226632	N-S
LOW	P16070	CD44	CD44 antigen	17	13	0.774971	0.945067	1.14791	0.00521324	S	0.795987	N-S	0.432626	N-S	0.0240193	N-S
LOW	P60709	ACTB	Actin_ cytoplasmic 1	25	10	0.931469	1.00993	1.19482	0.140146	N-S	0.756369	N-S	0.055533	N-S	0.0253549	N-S
LOW	P63261	ACTG1	Actin_ cytoplasmic 2
LOW	P00488	F13A1	Coagulation factor XIII A chain	17	11	0.841055	0.956789	1.07262	0.0354647	N-S	0.379375	N-S	0.177114	N-S	0.025628	N-S
HIGH	P11137	MAP2	Microtubule-associated protein 2	6	3	1.1005	0.896504	0.969815	0.096197	N-S	0.437967	N-S	0.396726	N-S	0.0258845	N-S
LOW	Q8NF50	DOCK8	Dedicator of cytokinesis protein 8	3	2	0.741386	0.934896	1.07767	0.0156536	N-S	0.605095	N-S	0.245494	N-S	0.0276091	N-S
HIGH	P02763	ORM1	Alpha-1-acid glycoprotein 1	34	28	0.687516	0.791258	0.909705	0.00122502	S	0.0112856	N-S	0.220899	N-S	0.0286385	N-S
LOW	Q16363	LAMA4	Laminin subunit alpha-4	4	3	1.22632	0.997034	0.988236	0.0219437	N-S	0.836139	N-S	0.826091	N-S	0.0343294	N-S
LOW	P13645	KRT10	Cytokeratin-10	7	6	1.11958	0.981692	1.03712	0.0110079	S	0.196108	N-S	0.509797	N-S	0.0344933	N-S
LOW	P43251	BTD	Biotinidase	30	23	0.855761	0.940203	1.06263	0.00631852	S	0.17881	N-S	0.432626	N-S	0.0358297	N-S
LOW	Q15848	ADIPOQ	Adiponectin	12	7	0.878881	1.03501	1.04636	0.0479897	N-S	0.234321	N-S	0.550924	N-S	0.0392057	N-S
LOW	Q86WR0	CCDC25	Coiled-coil domain-containing protein 25	3	2	1.18747	0.937923	1.00724	0.0303273	N-S	0.255291	N-S	0.875291	N-S	0.0414921	N-S
HIGH	P02100	HBE1	Hemoglobin subunit epsilon	6	3	1.11749	0.913825	1.15315	0.157811	N-S	0.196108	N-S	0.055533	N-S	0.0421632	N-S
LOW	P05156	CFI	Complement factor I	81	66	0.859469	0.919971	1.04609	0.0110079	S	0.214602	N-S	0.683239	N-S	0.0429915	N-S
LOW	P00734	F2	Prothrombin	156	136	0.926266	1.02399	1.09783	0.271948	N-S	0.108941	N-S	0.096197	N-S	0.0437436	N-S
LOW	P0C0L4	C4A	Complement C4-A	540	347	0.831626	0.906102	1.04687	0.00232944	S	0.534925	N-S	0.683239	N-S	0.0448752	N-S
LOW	P0CG38	POTEI	POTE ankyrin domain family member I	26	3	1.34304	1.15296	1.158	0.00286482	S	0.00613337	N-S	0.0640393	N-S	0.0450212	N-S
HIGH	P03952	KLKB1	Plasma kallikrein	3	3	1.61009	1.02224	0.945479	0.0479897	N-S	0.301054	N-S	0.470338	N-S	0.04602	N-S
LOW	Q9UNN8	PROCR	Endothelial protein C receptor	6	5	0.757879	0.921909	1.0219	0.00188718	S	0.108941	N-S	0.924978	N-S	0.0462547	N-S
HIGH	O75460	ERN1	Serine/threonine-protein kinase/endoribonuclease IRE1	3	2	0.811948	0.982032	0.964996	0.00098154	S	0.958761	N-S	0.550924	N-S	0.0464604	N-S
LOW	P10720	PF4V1	Platelet factor 4 variant	4	2	1.30299	1.01497	1.0815	0.0219437	N-S	0.679116	N-S	0.177114	N-S	0.0480143	N-S
LOW	P03952	KLKB1	Plasma kallikrein	77	66	0.883645	0.988703	1.08138	0.096197	N-S	0.795987	N-S	0.096197	N-S	0.0504379	N-S
LOW	P08603	CFH	Complement factor H	346	301	0.894142	0.961607	1.11612	0.0735939	N-S	0.917632	N-S	0.109421	N-S	0.050669	N-S
HIGH	A0A0B4J1V0	IGHV3-15	Immunoglobulin heavy variable 3-15	9	5	0.837978	1.00921	1.00016	0.00351036	S	0.605095	N-S	0.924978	N-S	0.05068	N-S
LOW	Q16610	ECM1	Extracellular matrix protein 1	38	31	0.804921	0.868853	1.00193	0.00763041	S	0.0199709	N-S	0.97496	N-S	0.0512134	N-S
LOW	P01031	C5	Complement C5	225	208	0.86559	0.98505	1.06399	0.0185667	N-S	0.836139	N-S	0.362686	N-S	0.0517441	N-S
HIGH	P01024	C3	Complement C3	48	42	1.12187	0.995905	1.04281	0.0413269	N-S	0.876722	N-S	0.729891	N-S	0.053404	N-S
LOW	P05160	F13B	Coagulation factor XIII B chain	56	51	0.882852	0.970867	1.07391	0.0479897	N-S	0.795987	N-S	0.245494	N-S	0.0538509	N-S
LOW	P19823	ITIH2	Inter-alpha-trypsin inhibitor heavy chain H2	186	165	0.878901	0.989579	1.1043	0.0640393	N-S	0.605095	N-S	0.124043	N-S	0.0538509	N-S
LOW	P03951	F11	Coagulation factor XI	26	21	0.860949	0.955689	1.09344	0.0354647	N-S	0.469113	N-S	0.124043	N-S	0.0541255	N-S
LOW	Q68CQ4	UTP25	Digestive organ expansion factor homolog	5	3	1.24652	1.00049	1.12172	0.00918142	S	0.795987	N-S	0.271948	N-S	0.0584674	N-S
LOW	P83105	HTRA4	Serine protease HTRA4
LOW	Q07955	SRSF1	Alternative-splicing factor 1
HIGH	P00739	HPR	Haptoglobin-related protein	29	10	1.2193	0.949301	1.1386	0.157811	N-S	0.795987	N-S	0.245494	N-S	0.0607903	N-S
LOW	P00751	CFB	Complement factor B	213	186	0.865096	0.929398	1.08118	0.0258429	N-S	0.27753	N-S	0.30029	N-S	0.0625336	N-S
HIGH	P0C0L4	C4A	Complement C4-A	10	9	1.1229	0.97646	1.05576	0.0156536	N-S	1	N-S	0.683239	N-S	0.0628321	N-S
HIGH	P0C0L5	C4B	Complement C4-B
HIGH	Q3V6T2	CCDC88A	Girdin	14	10	1.08544	0.975941	1.02766	0.0303273	N-S	0.717381	N-S	0.875291	N-S	0.0640525	N-S
LOW	P20742	PZP	Pregnancy zone protein	64	51	2.49225	1.12614	1.16549	0.00351036	S	0.14766	N-S	0.177114	N-S	0.0640525	N-S
HIGH	A0A0C4DH31	IGHV1-18	Immunoglobulin heavy variable 1-18	7	2	0.786761	0.973132	1.017	0.0131504	S	1	N-S	0.97496	N-S	0.0641931	N-S
LOW	Q9H2M9	RAB3GAP2	Rab3 GTPase-activating protein non-catalytic subunit	5	3	1.23605	1.09748	1.07976	0.00286482	S	0.0298731	N-S	0.0842839	N-S	0.0648617	N-S
HIGH	P02652	APOA2	Apolipoprotein A-II	36	30	1.34325	1.00843	1.05141	0.0258429	N-S	0.795987	N-S	0.593618	N-S	0.0662827	N-S
HIGH	Q9H3Q1	CDC42EP4	Cdc42 effector protein 4
LOW	Q5T013	HYI	Putative hydroxypyruvate isomerase	6	5	0.86393	0.916204	1.06704	0.0354647	N-S	0.569494	N-S	0.245494	N-S	0.0693952	N-S
LOW	P82930	MRPS34	28S ribosomal protein S34_ mitochondrial	6	4	0.790448	0.991697	0.977567	0.00918142	S	0.756369	N-S	0.826091	N-S	0.0697566	N-S
HIGH	P04264	KRT1	Keratin_ type II cytoskeletal 1	24	18	35.6044	35.8206	37.0119	0.97496	N-S	0.0228948	N-S	0.593618	N-S	0.0699967	N-S
LOW	P55056	APOC4	Apolipoprotein C-IV	6	3	0.855416	1.07991	1.00119	0.0735939	N-S	0.27753	N-S	0.875291	N-S	0.0717143	N-S
LOW	O15357	INPPL1	Phosphatidylinositol 3_4_5-trisphosphate 5-phosphatase 2	5	2	1.14846	0.955774	1.22157	0.109421	N-S	0.836139	N-S	0.0156536	N-S	0.0744849	N-S
LOW	P00740	F9	Coagulation factor IX	31	25	0.868764	0.852491	1.05445	0.0354647	N-S	0.0228948	N-S	0.637767	N-S	0.0759501	N-S
HIGH	P0DP42	TMEM225B	Transmembrane protein 225B	2	2	0.842998	1.10869	1.03296	0.177114	N-S	0.108941	N-S	0.777565	N-S	0.0789911	N-S
HIGH	P01023	A2M	Alpha-2-macroglobulin	225	201	1.14481	0.908784	1.10845	0.220899	N-S	0.255291	N-S	0.30029	N-S	0.0802948	N-S
HIGH	Q7Z443	PKD1L3	Polycystic kidney disease protein 1-like 3
LOW	P18065	IGFBP2	Insulin-like growth factor-binding protein 2	7	6	0.843606	0.861166	1.02868	0.00918142	S	0.0112856	N-S	0.593618	N-S	0.0805014	N-S
HIGH	Q66GS9	CEP135	Centrosomal protein of 135 kDa	11	5	1.15309	1.0096	1.06267	0.00763041	S	0.64166	N-S	0.875291	N-S	0.0807654	N-S
HIGH	Q96IU4	ABHD14B	Protein ABHD14B
HIGH	P35527	KRT9	Keratin_ type I cytoskeletal 9	13	11	3.66801	3.71337	3.73158	0.0640393	N-S	0.27753	N-S	0.30029	N-S	0.0817857	N-S
LOW	P08571	CD14	Monocyte differentiation antigen CD14	17	11	0.828995	0.919978	1.07635	0.0354647	N-S	0.501447	N-S	0.396726	N-S	0.0819519	N-S
LOW	P02790	HPX	Hemopexin	250	219	0.887549	0.986296	1.09574	0.0110079	S	0.917632	N-S	0.432626	N-S	0.0851456	N-S
LOW	P78345	RPP38	Ribonuclease P protein subunit p38
LOW	Q04917	YWHAH	Protein AS1
LOW	Q712K3	UBE2R2	E2 ubiquitin-conjugating enzyme R2
LOW	Q8N5F7	NKAP	NF-kappa-B-activating protein
LOW	Q9NYN1	RASL12	Ras-like protein family member 12
LOW	Q15022	SUZ12	Polycomb protein SUZ12	6	3	1.08765	0.856299	1.03916	0.198123	N-S	0.162673	N-S	0.777565	N-S	0.0855312	N-S
HIGH	P02647	APOA1	Apolipoprotein A-I	75	74	1.17769	0.977692	1.03887	0.0354647	N-S	0.958761	N-S	0.875291	N-S	0.0871382	N-S
HIGH	Q8NG11	TSPAN14	Tetraspanin-14	5	5	0.912355	1.03552	1.0134	0.055533	N-S	0.120839	N-S	0.875291	N-S	0.0874807	N-S
HIGH	P35579	MYH9	Myosin-9	14	9	9.26843	7.91913	9.14263	0.396726	N-S	0.0298731	N-S	0.97496	N-S	0.0878793	N-S
LOW	P01023	A2M	Alpha-2-macroglobulin	21	10	0.978397	0.941215	1.10356	0.432626	N-S	0.379375	N-S	0.0640393	N-S	0.0879054	N-S
LOW	P02750	LRG1	Leucine-rich alpha-2-glycoprotein	63	53	0.808325	0.871032	1.01186	0.0303273	N-S	0.00836065	N-S	0.97496	N-S	0.0885092	N-S
HIGH	P36537	UGT2B10	UDP-glucuronosyltransferase 2B10	2	2	0.834536	1.03872	1.03166	0.0303273	N-S	0.501447	N-S	0.97496	N-S	0.0893151	N-S
LOW	Q9H7D0	DOCK5	Dedicator of cytokinesis protein 5	4	3	0.834785	0.906829	1.13134	0.055533	N-S	0.13373	N-S	0.396726	N-S	0.0902113	N-S
HIGH	Q9HCD6	TANC2	Protein TANC2	4	2	1.04332	0.914356	1.05771	0.777565	N-S	0.0787308	N-S	0.637767	N-S	0.0920656	N-S
HIGH	A0A0J9YXX1	IGHV5-10-1	Immunoglobulin heavy variable 5-10-1	4	3	1.10797	1.03331	1.06849	0.0219437	N-S	0.255291	N-S	0.97496	N-S	0.0938741	N-S
HIGH	Q6ZP68	ATP11AUN	Putative protein ATP11AUN	2	2	0.918911	0.722255	1.26793	0.924978	N-S	0.108941	N-S	0.220899	N-S	0.0939249	N-S
HIGH	P11488	GNAT1	Guanine nucleotide-binding protein G(t) subunit alpha-1	3	2	1.10291	0.993479	1.07411	0.0131504	S	0.569494	N-S	0.729891	N-S	0.0949058	N-S
HIGH	A8MTJ3	GNAT3	Guanine nucleotide-binding protein G(t) subunit alpha-3
HIGH	A0A075B7E8	IGHV3OR16-13	Ig-like domain-containing protein	6	5	1.09093	0.99275	1.06617	0.0258429	N-S	0.958761	N-S	0.97496	N-S	0.0951861	N-S
LOW	P04070	PROC	Vitamin K-dependent protein C	23	17	0.907496	0.955026	1.05028	0.0479897	N-S	0.0879356	N-S	0.683239	N-S	0.097712	N-S
HIGH	B3KU38	IQCJ-SCHIP1	IQCJ-SCHIP1 readthrough transcript protein	4	4	1.22083	1.04863	1.1319	0.00232944	S	0.108941	N-S	0.0842839	N-S	0.0988047	N-S
HIGH	P0DPB3	SCHIP1	Schwannomin-interacting protein 1
LOW	P02743	APCS	Serum amyloid P-component	47	39	1.02379	1.06142	1.17578	0.777565	N-S	0.214602	N-S	0.00232944	N-S	0.0990938	N-S
LOW	P49908	SELENOP	Selenoprotein P	20	19	0.916924	0.981689	1.13077	0.198123	N-S	0.717381	N-S	0.096197	N-S	0.100348	N-S
LOW	P33151	CDH5	Cadherin-5	28	19	1.01583	1.00972	1.15669	0.924978	N-S	0.351979	N-S	0.0219437	N-S	0.101536	N-S
LOW	Q4W5N1	ABCA11P	Putative ATP-binding cassette sub-family A member 11	2	2	0.105924	0.103195	0.132422	0.432626	N-S	0.108941	N-S	0.271948	N-S	0.104811	N-S
HIGH	P02671	FGA	Fibrinogen alpha chain	22	21	0.701607	0.86217	1.1995	0.198123	N-S	0.14766	N-S	0.245494	N-S	0.106319	N-S
LOW	O95497	VNN1	Pantetheinase	4	4	1.18577	0.942939	1.01665	0.124043	N-S	0.836139	N-S	0.924978	N-S	0.108021	N-S
LOW	Q9NRD9	DUOX1	Dual oxidase 1	45	25	0.929604	0.976926	1.13784	0.140146	N-S	0.469113	N-S	0.157811	N-S	0.108056	N-S
LOW	P19827	ITIH1	Inter-alpha-trypsin inhibitor heavy chain H1	147	132	0.938164	1.01963	1.1063	0.362686	N-S	0.756369	N-S	0.109421	N-S	0.109069	N-S
LOW	P02649	APOE	Apolipoprotein E	52	44	3.40706	3.81363	4.20124	0.0110079	S	0.795987	N-S	0.683239	N-S	0.10948	N-S
LOW	Q8N3J2	METTL4	N(6)-adenine-specific methyltransferase METTL4	4	3	1.21404	0.854957	1.26814	0.30029	N-S	0.196108	N-S	0.140146	N-S	0.110241	N-S
LOW	P07996	THBS1	Thrombospondin-1	91	76	0.93009	0.87257	1.11369	0.109421	N-S	0.0703257	N-S	0.271948	N-S	0.113338	N-S
LOW	P80108	GPLD1	Phosphatidylinositol-glycan-specific phospholipase D	13	8	1.04969	0.971479	1.13799	0.362686	N-S	0.64166	N-S	0.0735939	N-S	0.11383	N-S
LOW	P61129	ZC3H6	Zinc finger CCCH domain-containing protein 6	22	13	0.837264	0.98397	1.04028	0.0219437	N-S	1	N-S	0.509797	N-S	0.115455	N-S
LOW	P15144	ANPEP	Aminopeptidase N	6	3	0.744599	0.783482	1.064	0.0219437	N-S	0.0979893	N-S	0.509797	N-S	0.115558	N-S
LOW	P00748	F12	Coagulation factor XII	55	48	1.21749	1.13383	1.1166	0.00918142	S	0.00445535	N-S	0.109421	N-S	0.117129	N-S
LOW	P02760	AMBP	Protein AMBP	77	67	8.05987	8.74003	10.7877	0.177114	N-S	0.469113	N-S	0.220899	N-S	0.119744	N-S
LOW	P02775	PPBP	Platelet basic protein	44	36	0.885146	0.900968	1.0101	0.0354647	N-S	0.0626714	N-S	0.550924	N-S	0.121536	N-S
LOW	P35443	THBS4	Thrombospondin-4	13	9	0.491699	0.551473	0.872679	0.00098154	S	0.000776411	N-S	0.362686	N-S	0.121536	N-S
LOW	O15085	ARHGEF11	Rho guanine nucleotide exchange factor 11	4	3	0.907879	0.886743	1.12697	0.271948	N-S	0.437967	N-S	0.055533	N-S	0.12198	N-S
LOW	P36980	CFHR2	Complement factor H-related protein 2	21	15	0.990956	1.00376	1.09739	0.826091	N-S	0.27753	N-S	0.0258429	N-S	0.129409	N-S
LOW	P17936	IGFBP3	Insulin-like growth factor-binding protein 3	18	16	0.898031	0.986856	1.06361	0.124043	N-S	0.437967	N-S	0.177114	N-S	0.129896	N-S
LOW	Q14624	ITIH4	Inter-alpha-trypsin inhibitor heavy chain H4	203	177	0.896011	1.0137	1.09932	0.198123	N-S	0.917632	N-S	0.109421	N-S	0.131139	N-S
LOW	O95271	TNKS	ADP-ribosyltransferase diphtheria toxin-like 5
LOW	P48723	HSPA13	Heat shock 70 kDa protein 13
LOW	P52435	POLR2J	DNA-directed RNA polymerase II subunit RPB11-a
LOW	P61009	SPCS3	Signal peptidase complex subunit 3
LOW	Q00653	NFKB2	Nuclear factor NF-kappa-B p100 subunit
LOW	Q8TDY4	ASAP3	Development and differentiation-enhancing factor-like 1
LOW	Q96PL1	SCGB3A2	Secretoglobin family 3A member 2
LOW	Q9GZM3	POLR2J2	DNA-directed RNA polymerase II subunit RPB11-b1
LOW	Q9H1A7	POLR2J3	DNA-directed RNA polymerase II subunit RPB11-b2
LOW	Q9HBF4	ZFYVE1	Zinc finger FYVE domain-containing protein 1
LOW	Q9NUB1	ACSS1	Acetyl-CoA synthetase 2
LOW	Q9NXE4	SMPD4	Sphingomyelin phosphodiesterase 4
HIGH	Q96C45	ULK4	Serine/threonine-protein kinase ULK4	5	2	1.12169	0.925624	1.10277	0.0842839	N-S	0.32587	N-S	0.826091	N-S	0.133246	N-S
LOW	Q96KN2	CNDP1	Beta-Ala-His dipeptidase	49	39	1.13607	0.984785	1.09	0.0303273	N-S	0.501447	N-S	0.30029	N-S	0.133763	N-S
LOW	P01042	KNG1	Kininogen-1	143	127	6.46932	5.27641	5.96759	0.0042857	S	0.034001	N-S	0.0640393	N-S	0.137774	N-S
LOW	Q8N7Z5	ANKRD31	Ankyrin repeat domain-containing protein 31	8	5	0.944349	0.989443	1.05929	0.0842839	N-S	0.958761	N-S	0.220899	N-S	0.14053	N-S
HIGH	Q9UFD9	RIMBP3	RIMS-binding protein 3A	4	2	0.66858	0.9027	1.0068	0.00631852	S	0.196108	N-S	0.777565	N-S	0.143232	N-S
LOW	P35858	IGFALS	Insulin-like growth factor-binding protein complex acid labile subunit	62	55	0.996379	1.02763	1.07802	0.470338	N-S	0.0703257	N-S	0.140146	N-S	0.145813	N-S
LOW	P04264	KRT1	Keratin_ type II cytoskeletal 1	4	3	0.0234808	0.0222178	0.0274414	0.0354647	N-S	0.00191877	N-S	0.97496	N-S	0.146117	N-S
LOW	P22352	GPX3	Glutathione peroxidase 3	25	22	1.17378	1.07258	1.12616	0.0303273	N-S	0.0199709	N-S	0.157811	N-S	0.14931	N-S
HIGH	A0A0J9YY99	N/A	Ig-like domain-containing protein	12	4	0.813771	1.08786	0.987157	0.157811	N-S	0.17881	N-S	0.729891	N-S	0.149702	N-S
HIGH	P01768	IGHV3-30	Immunoglobulin heavy variable 3-30
HIGH	P0DP03	IGHV3-30-5	Immunoglobulin heavy variable 3-30-5
HIGH	Q96IF1	AJUBA	LIM domain-containing protein ajuba	2	2	1.01135	0.947547	0.91542	0.470338	N-S	0.379375	N-S	0.055533	N-S	0.15154	N-S
LOW	Q14980	NUMA1	Nuclear mitotic apparatus protein 1	70	44	0.962709	0.998154	1.11171	0.220899	N-S	0.379375	N-S	0.109421	N-S	0.15154	N-S
LOW	P06276	BCHE	Cholinesterase	28	25	0.885957	0.959189	1.13887	0.140146	N-S	0.679116	N-S	0.220899	N-S	0.155865	N-S
LOW	Q9BY43	CHMP4A	Charged multivesicular body protein 4a	3	2	0.890977	0.891976	1.08277	0.124043	N-S	0.214602	N-S	0.330536	N-S	0.157339	N-S
LOW	P0C0L5	C4B_2	Complement C4-B	168	12	0.886995	0.984365	1.05248	0.140146	N-S	0.958761	N-S	0.432626	N-S	0.159534	N-S
LOW	Q15485	FCN2	Ficolin-2	7	6	0.896524	1.00253	0.988517	0.0479897	N-S	0.958761	N-S	0.924978	N-S	0.159815	N-S
LOW	P35749	MYH11	Myosin-11	5	2	0.00338352	0.00275103	0.00319859	0.0735939	N-S	0.958761	N-S	0.0354647	N-S	0.163254	N-S
LOW	Q8IWJ2	GCC2	GRIP and coiled-coil domain-containing protein 2	81	51	0.99559	0.968437	1.13417	0.924978	N-S	0.569494	N-S	0.096197	N-S	0.164376	N-S
LOW	Q96LZ3	PPP3R2	Calcineurin subunit B type 2	3	2	0.838651	0.962442	1.79784	0.157811	N-S	1	N-S	0.245494	N-S	0.164696	N-S
HIGH	Q14683	SMC1A	Structural maintenance of chromosomes protein 1A	10	6	1.07265	0.970807	1.03786	0.096197	N-S	0.501447	N-S	0.470338	N-S	0.165675	N-S
LOW	P02741	CRP	C-reactive protein	5	5	1.30849	1.12897	1.13801	0.00351036	S	0.0979893	N-S	0.0413269	N-S	0.167405	N-S
HIGH	A0A0J9YVY3	IGHV7-4-1	Immunoglobulin heavy variable 7-4-1	3	2	1.12016	0.84207	1.02919	0.362686	N-S	0.0979893	N-S	0.875291	N-S	0.17293	N-S
LOW	Q06033	ITIH3	Inter-alpha-trypsin inhibitor heavy chain H3	72	63	0.727556	0.82113	0.946748	0.00286482	S	0.00716973	N-S	0.432626	N-S	0.17408	N-S
LOW	P13796	LCP1	Plastin-2	19	14	1.00249	0.969864	1.17698	0.97496	N-S	0.836139	N-S	0.096197	N-S	0.178154	N-S
HIGH	P01599	IGKV1-17	Immunoglobulin kappa variable 1-17	3	2	0.997724	0.874284	1.08133	0.826091	N-S	0.0386071	N-S	0.924978	N-S	0.182966	N-S
LOW	Q92954	PRG4	Proteoglycan 4	20	19	0.975162	1.00949	1.2826	0.637767	N-S	0.836139	N-S	0.0413269	N-S	0.184516	N-S
LOW	P10909	CLU	Clusterin	87	72	3.20832	3.10962	3.95147	0.30029	N-S	0.437967	N-S	0.245494	N-S	0.184591	N-S
LOW	Q86W24	NLRP14	NACHT_ LRR and PYD domains-containing protein 14	6	2	0.940784	0.972383	1.35519	0.509797	N-S	0.64166	N-S	0.109421	N-S	0.186081	N-S
LOW	Q5JRC9	FAM47A	Protein FAM47A	12	6	1.12079	0.949606	1.03661	0.0735939	N-S	0.534925	N-S	0.683239	N-S	0.188799	N-S
HIGH	O14791	APOL1	Apolipoprotein L1	11	9	1.04069	0.990354	1.00714	0.140146	N-S	0.64166	N-S	0.432626	N-S	0.189864	N-S
LOW	P53675	CLTCL1	Clathrin heavy chain 2	8	5	0.953093	1.021	1.07336	0.198123	N-S	0.379375	N-S	0.470338	N-S	0.191972	N-S
LOW	Q00610	CLTC	Clathrin heavy chain 1
LOW	Q6UWU4	C6orf89	Bombesin receptor-activated protein C6orf89
LOW	Q8TDC3	BRSK1	Brain-selective kinase 1
LOW	P36955	SERPINF1	Pigment epithelium-derived factor	73	67	0.880243	0.966339	1.0667	0.109421	N-S	0.569494	N-S	0.396726	N-S	0.193977	N-S
HIGH	P51805	PLXNA3	Plexin-A3	10	8	0.890918	0.954229	1.0214	0.055533	N-S	0.437967	N-S	0.777565	N-S	0.195955	N-S
LOW	Q9H8E8	KAT14	Cysteine-rich protein 2-binding protein	3	2	0.891442	0.936446	1.10639	0.157811	N-S	0.17881	N-S	0.30029	N-S	0.19638	N-S
LOW	Q8IWZ5	TRIM42	Tripartite motif-containing protein 42	4	4	0.865195	0.957063	1.01018	0.0303273	N-S	0.351979	N-S	0.97496	N-S	0.198178	N-S
LOW	Q13188	STK3	Serine/threonine-protein kinase 3	14	11	0.91358	0.998073	1.05006	0.177114	N-S	0.408044	N-S	0.470338	N-S	0.198436	N-S
HIGH	P01602	IGKV1-5	Immunoglobulin kappa variable 1-5	5	4	1.06596	0.922425	1.03286	0.330536	N-S	0.14766	N-S	0.683239	N-S	0.198688	N-S
HIGH	P05090	APOD	Apolipoprotein D	15	12	1.14272	1.01435	1.04628	0.0842839	N-S	0.437967	N-S	0.509797	N-S	0.201547	N-S
LOW	P14151	SELL	L-selectin	18	14	0.928128	0.990758	1.17242	0.330536	N-S	0.917632	N-S	0.140146	N-S	0.201634	N-S
LOW	O75882	ATRN	Attractin	59	43	0.922451	0.947293	1.03336	0.124043	N-S	0.534925	N-S	0.30029	N-S	0.204143	N-S
HIGH	Q96NH3	TBC1D32	Protein broad-minded	4	2	0.896296	0.921394	1.01745	0.140146	N-S	0.049422	N-S	0.637767	N-S	0.206097	N-S
HIGH	P02679	FGG	Fibrinogen gamma chain	13	13	1.11944	0.94332	5.43177	0.30029	N-S	0.534925	N-S	0.245494	N-S	0.208221	N-S
HIGH	A0A075B6H7	IGKV3-7	Probable non-functional immunoglobulin kappa variable 3-7	7	5	1.04592	0.897008	0.931032	0.396726	N-S	0.120839	N-S	0.396726	N-S	0.208339	N-S
HIGH	A0A0C4DH55	IGKV3D-7	Immunoglobulin kappa variable 3D-7
HIGH	A0A0C4DH90	IGKV3OR2-268	Immunoglobulin kappa variable 3/OR2-268
LOW	A0A075B6Z2	TRAJ56	T cell receptor alpha joining 56	3	3	0.999704	0.946511	1.04732	0.97496	N-S	0.679116	N-S	0.124043	N-S	0.208339	N-S
LOW	P11021	HSPA5	Endoplasmic reticulum chaperone BiP	15	9	0.918592	0.915066	1.06678	0.30029	N-S	0.14766	N-S	0.220899	N-S	0.210834	N-S
HIGH	P19113	HDC	Histidine decarboxylase	7	6	0.902724	1.0322	1.0197	0.198123	N-S	0.196108	N-S	0.924978	N-S	0.215745	N-S
LOW	P07195	LDHB	L-lactate dehydrogenase B chain	10	4	0.908214	0.994854	1.1261	0.096197	N-S	0.876722	N-S	0.271948	N-S	0.219228	N-S
LOW	P06681	C2	Complement C2	77	64	0.944933	0.965861	1.07825	0.220899	N-S	0.469113	N-S	0.330536	N-S	0.219894	N-S
HIGH	A0A075B7B8	IGHV3OR16-12	IGv domain-containing protein	6	4	0.800844	0.908977	0.981388	0.00351036	S	0.14766	N-S	0.220899	N-S	0.220537	N-S
LOW	P09486	SPARC	SPARC	13	10	0.912334	1.00638	1.10794	0.0479897	N-S	0.917632	N-S	0.509797	N-S	0.225515	N-S
LOW	P02671	FGA	Fibrinogen alpha chain	53	46	1.29874	1.24811	1.69638	0.509797	N-S	0.408044	N-S	0.124043	N-S	0.228408	N-S
HIGH	A3KMH1	VWA8	von Willebrand factor A domain-containing protein 8	17	13	0.919819	1.03161	1.03878	0.198123	N-S	0.214602	N-S	0.97496	N-S	0.229523	N-S
HIGH	A0A075B6P5	IGKV2-28	Immunoglobulin kappa variable 2-28	4	3	1.10297	0.911376	1.03458	0.330536	N-S	0.255291	N-S	0.777565	N-S	0.23002	N-S
HIGH	P01615	IGKV2D-28	Immunoglobulin kappa variable 2D-28
HIGH	A0A087WW87	IGKV2-40	Immunoglobulin kappa variable 2-40
HIGH	P01614	IGKV2D-40	Immunoglobulin kappa variable 2D-40
HIGH	Q5JSZ5	PRRC2B	Protein PRRC2B	8	5	0.961935	0.952085	1.07331	0.550924	N-S	0.756369	N-S	0.0413269	N-S	0.231149	N-S
LOW	P02774	GC	Vitamin D-binding protein	248	220	1.18594	1.07973	1.1229	0.00188718	S	0.0199709	N-S	0.055533	N-S	0.231393	N-S
LOW	Q5JSJ4	INTS6L	Integrator complex subunit 6-like
LOW	Q5TBE3	C9orf153	Uncharacterized protein C9orf153
LOW	Q96HQ0	ZNF419	Zinc finger protein 419
HIGH	Q96GR2	ACSBG1	Long-chain-fatty-acid--CoA ligase ACSBG1	3	2	1.00434	0.87766	1.04348	0.875291	N-S	0.0557193	N-S	0.593618	N-S	0.232221	N-S
HIGH	Q9ULI0	ATAD2B	ATPase family AAA domain-containing protein 2B	3	2	1.08831	0.955884	1.01195	0.245494	N-S	0.795987	N-S	0.637767	N-S	0.235798	N-S
LOW	O95155	UBE4B	Ubiquitin conjugation factor E4 B	7	6	1.00657	1.00303	1.09443	0.593618	N-S	0.534925	N-S	0.157811	N-S	0.236156	N-S
LOW	Q08380	LGALS3BP	Galectin-3-binding protein	3	2	0.970911	0.959721	1.2776	0.924978	N-S	0.64166	N-S	0.0479897	N-S	0.239262	N-S
HIGH	A0A075B6Q5	IGHV3-64	Ig-like domain-containing protein	12	9	1.00477	0.87756	1.02226	0.729891	N-S	0.0173784	N-S	0.593618	N-S	0.242423	N-S
HIGH	A0A075B7F1	IGHV3OR16-8	Immunoglobulin heavy variable 3/OR16-8
HIGH	A0A0C4DH36	IGHV3-38	Probable non-functional immunoglobulin heavy variable 3-38
HIGH	S4R3C0	IGHV3OR16-17	Immunoglobulin heavy variable 3/OR16-17
HIGH	S4R460	IGHV3OR16-9	Immunoglobulin heavy variable 3/OR16-9
HIGH	P02787	TF	Serotransferrin	286	260	1.08802	0.998994	1.04975	0.0479897	N-S	0.64166	N-S	0.777565	N-S	0.246978	N-S
HIGH	P50502	ST13	Hsc70-interacting protein
HIGH	Q12980	NPRL3	GATOR complex protein NPRL3
HIGH	Q8NFI4	ST13P5	Putative protein FAM10A5
HIGH	Q96MW1	CCDC43	Coiled-coil domain-containing protein 43
LOW	P35579	MYH9	Myosin-9	6	2	0.107795	0.104576	0.117273	0.177114	N-S	0.196108	N-S	0.729891	N-S	0.248526	N-S
HIGH	O75051	PLXNA2	Plexin-A2	18	12	1.04874	0.966423	1.01463	0.157811	N-S	0.27753	N-S	0.777565	N-S	0.250044	N-S
LOW	Q9UK55	SERPINA10	Protein Z-dependent protease inhibitor	36	33	0.917397	0.987044	1.03089	0.157811	N-S	0.876722	N-S	0.470338	N-S	0.252429	N-S
HIGH	O43866	CD5L	CD5 antigen-like	23	20	0.980282	0.861575	0.911731	0.875291	N-S	0.0199709	N-S	0.550924	N-S	0.252819	N-S
LOW	P01024	C3	Complement C3	131	116	0.962577	0.985811	1.20055	0.593618	N-S	0.836139	N-S	0.177114	N-S	0.254026	N-S
LOW	A0A1B0GU71	CFAP97D2	CFAP97 domain-containing protein 2
HIGH	Q9P1Z9	CCDC180	Coiled-coil domain-containing protein 180	8	4	0.925739	0.955154	1.0353	0.0303273	N-S	0.255291	N-S	0.593618	N-S	0.256978	N-S
LOW	P02655	APOC2	Apolipoprotein C-II	6	5	0.703174	0.902712	1.17935	0.055533	N-S	0.0879356	N-S	0.470338	N-S	0.257284	N-S
LOW	P07359	GP1BA	Platelet glycoprotein Ib alpha chain	10	8	0.89969	0.977463	1.09291	0.220899	N-S	0.876722	N-S	0.470338	N-S	0.257284	N-S
LOW	P02652	APOA2	Apolipoprotein A-II	9	6	1.18229	1.10639	1.44089	0.875291	N-S	0.214602	N-S	0.0413269	N-S	0.259753	N-S
LOW	P27169	PON1	Serum paraoxonase/arylesterase 1	13	12	0.9355	1.08119	1.21711	0.637767	N-S	0.501447	N-S	0.0735939	N-S	0.259753	N-S
LOW	Q15166	PON3	Serum paraoxonase/lactonase 3
HIGH	P01591	JCHAIN	Immunoglobulin J chain	12	11	0.941933	0.832591	0.960253	0.729891	N-S	0.013064	N-S	0.683239	N-S	0.260597	N-S
HIGH	P05155	SERPING1	Plasma protease C1 inhibitor	26	24	0.430282	0.542117	0.518945	0.0258429	N-S	0.605095	N-S	0.97496	N-S	0.260936	N-S
LOW	O00391	QSOX1	Sulfhydryl oxidase 1	35	32	0.983864	1.03314	1.15966	0.97496	N-S	0.0979893	N-S	0.0303273	N-S	0.262864	N-S
LOW	O95786	DDX58	Antiviral innate immune response receptor RIG-I	5	3	0.923744	0.958989	1.09534	0.330536	N-S	0.469113	N-S	0.330536	N-S	0.262864	N-S
LOW	P11047	LAMC1	Laminin subunit gamma-1	6	5	0.960887	0.991426	1.12737	0.637767	N-S	0.958761	N-S	0.157811	N-S	0.268317	N-S
HIGH	P01860	IGHG3	Immunoglobulin heavy constant gamma 3	28	12	1.00069	0.903293	0.995044	0.637767	N-S	0.0787308	N-S	0.826091	N-S	0.272414	N-S
HIGH	Q9Y462	ZNF711	Zinc finger protein 711	8	5	1.01868	0.898987	1.05048	0.777565	N-S	0.214602	N-S	0.396726	N-S	0.272443	N-S
HIGH	P78539	SRPX	Sushi repeat-containing protein SRPX	3	2	1.06189	0.947062	1.01611	0.30029	N-S	0.437967	N-S	0.826091	N-S	0.273662	N-S
LOW	P00742	F10	Coagulation factor X	46	35	0.931391	0.958296	1.05168	0.220899	N-S	0.301054	N-S	0.177114	N-S	0.275378	N-S
LOW	Q9H2F5	EPC1	Enhancer of polycomb homolog 1	5	2	1.03924	0.935243	1.27452	0.777565	N-S	1	N-S	0.109421	N-S	0.282166	N-S
LOW	Q9NQ86	TRIM36	E3 ubiquitin-protein ligase TRIM36	9	6	1.13101	1.02371	1.08688	0.0219437	N-S	0.534925	N-S	0.140146	N-S	0.285113	N-S
LOW	O95236	APOL3	Apolipoprotein L3	5	4	0.852837	0.882683	1.06423	0.0479897	N-S	0.0979893	N-S	0.509797	N-S	0.28546	N-S
LOW	P41222	PTGDS	Prostaglandin-H2 D-isomerase	4	3	0.914359	1.02774	1.03921	0.109421	N-S	1	N-S	0.396726	N-S	0.291076	N-S
LOW	P13232	IL7	Interleukin-7	2	2	0.701249	0.737506	0.989937	0.0640393	N-S	0.0298731	N-S	0.97496	N-S	0.294012	N-S
HIGH	O15031	PLXNB2	Plexin-B2	3	2	1.0629	0.942713	1.07882	0.30029	N-S	0.351979	N-S	0.777565	N-S	0.297694	N-S
LOW	M0R2J8	DCDC1	Doublecortin domain-containing protein 1	11	7	0.850453	0.932918	1.05462	0.177114	N-S	0.469113	N-S	0.362686	N-S	0.297767	N-S
HIGH	P01861	IGHG4	Immunoglobulin heavy constant gamma 4	22	12	1.15495	0.872579	0.965247	0.362686	N-S	0.162673	N-S	0.30029	N-S	0.298089	N-S
LOW	P05546	SERPIND1	Heparin cofactor 2	106	86	1.08448	1.02568	1.14771	0.330536	N-S	0.301054	N-S	0.0303273	N-S	0.300023	N-S
HIGH	A0A075B6R9	IGKV2D-24	Probable non-functional immunoglobulin kappa variable 2D-24	5	2	1.00509	0.912471	1.00912	0.683239	N-S	0.0386071	N-S	0.826091	N-S	0.301007	N-S
HIGH	A0A0C4DH68	IGKV2-24	Immunoglobulin kappa variable 2-24
LOW	P00747	PLG	Plasminogen	175	142	1.12449	1.0357	1.09574	0.0185667	N-S	0.108941	N-S	0.0413269	N-S	0.305338	N-S
LOW	Q02325	PLGLB1 & PLGLB2	Plasminogen-like protein B
LOW	Q96D21	RASD2	GTP-binding protein Rhes
HIGH	Q8NEV4	MYO3A	Myosin-IIIa	14	12	0.995163	0.935481	0.987432	0.683239	N-S	0.162673	N-S	0.470338	N-S	0.305396	N-S
HIGH	P37235	HPCAL1	Hippocalcin-like protein 1
HIGH	P62760	VSNL1	Hippocalcin-like protein 3
HIGH	P84074	HPCA	Neuron-specific calcium-binding protein hippocalcin
HIGH	Q13049	TRIM32	E3 ubiquitin-protein ligase TRIM32
HIGH	Q96FV0	LRRC46	Leucine-rich repeat-containing protein 46
HIGH	Q9BYV1	AGXT2	Alanine--glyoxylate aminotransferase 2, mitochondrial
HIGH	Q9UM19	HPCAL4	Hippocalcin-like protein 4
HIGH	A0A0C4DH35	IGHV3-35	Probable non-functional immunoglobulin heavy variable 3-35	2	2	0.724468	0.843983	0.968891	0.00521324	S	0.120839	N-S	0.683239	N-S	0.305999	N-S
HIGH	P02774	GC	Vitamin D-binding protein	15	12	0.914126	0.999949	1.02391	0.109421	N-S	0.717381	N-S	0.97496	N-S	0.306223	N-S
LOW	P29622	SERPINA4	Kallistatin	61	52	0.985629	1.03067	1.09213	0.729891	N-S	0.301054	N-S	0.109421	N-S	0.308719	N-S
HIGH	A0M8Q6	IGLC7	Immunoglobulin lambda constant 7	19	9	1.0313	0.950323	1.01722	0.432626	N-S	0.301054	N-S	0.683239	N-S	0.310806	N-S
HIGH	P02760	AMBP	Protein AMBP	16	14	0.104376	0.115426	0.103732	0.245494	N-S	0.301054	N-S	0.97496	N-S	0.316842	N-S
LOW	P04004	VTN	Vitronectin	116	102	1.14841	1.0531	1.13838	0.0131504	S	0.0787308	N-S	0.0219437	N-S	0.316988	N-S
LOW	Q6UXB8	PI16	Peptidase inhibitor 16	12	6	0.846647	0.912343	1.02882	0.124043	N-S	0.255291	N-S	0.875291	N-S	0.318217	N-S
LOW	P43652	AFM	Afamin	133	112	0.981794	0.945377	1.08605	0.875291	N-S	0.32587	N-S	0.271948	N-S	0.319814	N-S
LOW	Q12805	EFEMP1	EGF-containing fibulin-like extracellular matrix protein 1	16	14	0.935281	0.922838	1.09677	0.509797	N-S	0.469113	N-S	0.30029	N-S	0.323644	N-S
LOW	P32119	PRDX2	Peroxiredoxin-2	6	4	0.704886	1.17203	1.10589	0.157811	N-S	0.534925	N-S	0.362686	N-S	0.323775	N-S
HIGH	Q96CM4	NXNL1	Nucleoredoxin-like protein 1	2	2	1.0902	0.943571	1.03186	0.30029	N-S	0.408044	N-S	0.432626	N-S	0.325497	N-S
LOW	P02788	LTF	Lactotransferrin	26	19	1.09207	0.99699	0.9939	0.0413269	N-S	0.876722	N-S	0.683239	N-S	0.328016	N-S
LOW	Q7L523	RRAGA	Ras-related GTP-binding protein A
HIGH	P01780	IGHV3-7	Immunoglobulin heavy variable 3-7	10	5	0.958239	0.878385	0.996352	0.777565	N-S	0.0437329	N-S	0.826091	N-S	0.328896	N-S
LOW	P59665	DEFA1 & DEFA1B	Neutrophil defensin 1	5	4	0.777061	0.851827	1.0129	0.0479897	N-S	0.756369	N-S	0.777565	N-S	0.331146	N-S
LOW	P59666	DEFA3	Neutrophil defensin 3
LOW	P49747	COMP	Cartilage oligomeric matrix protein	27	22	0.856965	0.977772	1.05417	0.109421	N-S	0.64166	N-S	0.826091	N-S	0.341187	N-S
HIGH	Q3MII6	TBC1D25	TBC1 domain family member 25	5	3	0.942482	0.923345	1.07775	0.198123	N-S	0.17881	N-S	0.637767	N-S	0.343122	N-S
LOW	O14530	TXNDC9	Thioredoxin domain-containing protein 9	4	3	0.979077	0.881903	0.844616	0.875291	N-S	0.034001	N-S	0.0735939	N-S	0.348238	N-S
HIGH	P02675	FGB	Fibrinogen beta chain	19	19	1.01934	0.920465	8.22558	0.683239	N-S	0.162673	N-S	0.875291	N-S	0.350478	N-S
LOW	O75037	KIF21B	Kinesin-like protein KIF21B	54	35	1.08625	1.04128	1.12828	0.055533	N-S	0.049422	N-S	0.0735939	N-S	0.351389	N-S
HIGH	Q9P219	CCDC88C	Protein Daple	16	9	0.920738	1.00882	1.03257	0.124043	N-S	0.501447	N-S	0.826091	N-S	0.351418	N-S
LOW	P14649	MYL6B	Myosin light chain 6B	3	3	1.06325	0.938595	0.986555	0.198123	N-S	0.605095	N-S	0.637767	N-S	0.355665	N-S
LOW	P18428	LBP	Lipopolysaccharide-binding protein	27	23	0.963013	0.96589	1.10146	0.396726	N-S	0.501447	N-S	0.330536	N-S	0.360353	N-S
HIGH	P17482	HOXB9	Homeobox protein Hox-B9	2	2	0.970611	0.937424	1.02375	0.729891	N-S	0.120839	N-S	0.470338	N-S	0.363064	N-S
HIGH	A0A0A0MS15	IGHV3-49	Immunoglobulin heavy variable 3-49	5	3	0.999379	0.945487	0.966687	0.550924	N-S	0.437967	N-S	0.396726	N-S	0.367283	N-S
HIGH	Q13620	CUL4B	Cullin-4B	6	4	0.942608	0.984335	1.06183	0.593618	N-S	0.408044	N-S	0.245494	N-S	0.368049	N-S
HIGH	Q9H8K7	PAAT	ATPase PAAT	5	2	0.888835	0.827534	1.02223	0.396726	N-S	0.0298731	N-S	0.826091	N-S	0.369475	N-S
LOW	P05154	SERPINA5	Plasma serine protease inhibitor	31	30	0.976085	0.983846	1.06939	0.509797	N-S	0.534925	N-S	0.245494	N-S	0.372134	N-S
LOW	Q9Y2V7	COG6	Conserved oligomeric Golgi complex subunit 6	3	2	1.06258	0.88385	1.00901	0.683239	N-S	0.0979893	N-S	0.157811	N-S	0.377815	N-S
HIGH	Q4W5N1	ABCA11P	Putative ATP-binding cassette sub-family A member 11	2	2	8.76573	7.97189	8.57397	0.729891	N-S	0.120839	N-S	0.729891	N-S	0.379865	N-S
HIGH	Q9BR01	SULT4A1	Sulfotransferase 4A1	3	3	1.0236	0.954437	0.985929	0.637767	N-S	0.255291	N-S	0.396726	N-S	0.387999	N-S
LOW	P01344	IGF2	Insulin-like growth factor II	8	7	0.989652	0.960433	1.0116	0.729891	N-S	0.196108	N-S	0.593618	N-S	0.39307	N-S
HIGH	Q92878	RAD50	DNA repair protein RAD50	5	2	0.90184	0.847406	0.979747	0.637767	N-S	0.0199709	N-S	0.777565	N-S	0.397616	N-S
LOW	P22792	CPN2	Carboxypeptidase N subunit 2	39	35	0.970795	1.01434	1.0962	0.593618	N-S	0.569494	N-S	0.157811	N-S	0.399633	N-S
LOW	Q9BT92	TCHP	Trichoplein keratin filament-binding protein	22	13	1.14328	1.0513	1.09975	0.0479897	N-S	0.034001	N-S	0.0640393	N-S	0.400554	N-S
LOW	Q92608	DOCK2	Dedicator of cytokinesis protein 2	12	6	0.954618	0.996846	1.07658	0.362686	N-S	0.917632	N-S	0.509797	N-S	0.407021	N-S
LOW	Q15582	TGFBI	Transforming growth factor-beta-induced protein ig-h3	24	17	13.5564	13.9298	16.5778	0.637767	N-S	0.501447	N-S	0.30029	N-S	0.408334	N-S
LOW	Q99445	GML	Glycosyl-phosphatidylinositol-anchored molecule-like protein	9	4	1.18726	1.04994	1.15981	0.0219437	N-S	0.234321	N-S	0.0413269	N-S	0.411038	N-S
LOW	Q68D51	DENND2C	DENN domain-containing protein 2C	3	2	0.937021	0.990728	1.08716	0.593618	N-S	0.917632	N-S	0.30029	N-S	0.412252	N-S
LOW	P54108	CRISP3	Cysteine-rich secretory protein 3	15	13	1.08641	0.995366	1.13297	0.177114	N-S	0.534925	N-S	0.055533	N-S	0.415331	N-S
LOW	P35580	MYH10	Myosin-10	9	6	1.02226	0.896946	1.05161	0.683239	N-S	0.234321	N-S	0.470338	N-S	0.416197	N-S
LOW	Q8NCY6	MSANTD4	Myb/SANT-like DNA-binding domain-containing protein 4
HIGH	Q08380	LGALS3BP	Galectin-3-binding protein	4	4	0.996111	0.932923	1.06473	0.729891	N-S	0.255291	N-S	0.509797	N-S	0.416952	N-S
HIGH	P01871	IGHM	Immunoglobulin heavy constant mu	66	58	0.941113	0.844791	0.96386	0.509797	N-S	0.0261836	N-S	0.593618	N-S	0.420089	N-S
HIGH	P0DPB6	POLR1D	DNA-directed RNA polymerases I and III subunit RPAC2
LOW	P02787	TF	Serotransferrin	5	4	1.33475	0.879148	1.01935	0.509797	N-S	0.162673	N-S	0.924978	N-S	0.420169	N-S
HIGH	Q9ULH1	ASAP1	Arf-GAP with SH3 domain_ ANK repeat and PH domain-containing protein 1	4	2	0.930477	0.943333	1.07491	0.432626	N-S	0.108941	N-S	0.509797	N-S	0.420714	N-S
LOW	P02766	TTR	Transthyretin	7	6	0.036043	0.0319853	0.0394935	0.0842839	N-S	0.569494	N-S	0.124043	N-S	0.427797	N-S
LOW	P02675	FGB	Fibrinogen beta chain	18	17	0.911168	0.902961	12.7513	0.509797	N-S	0.379375	N-S	0.396726	N-S	0.428805	N-S
LOW	Q96IY4	CPB2	Carboxypeptidase B2	39	27	0.905397	0.946648	1.2169	0.550924	N-S	0.64166	N-S	0.220899	N-S	0.433143	N-S
LOW	Q6KCM7	SLC25A25	Calcium-binding mitochondrial carrier protein SCaMC-2	4	2	1.12532	0.909833	1.13147	0.271948	N-S	0.569494	N-S	0.124043	N-S	0.433389	N-S
LOW	P42336	PIK3CA	Phosphatidylinositol 4_5-bisphosphate 3-kinase catalytic subunit alpha isoform	5	3	1.02804	0.971889	1.09221	0.729891	N-S	0.534925	N-S	0.198123	N-S	0.441472	N-S
HIGH	P04003	C4BPA	C4b-binding protein alpha chain	33	31	0.364832	0.367302	0.364912	0.826091	N-S	0.0879356	N-S	0.637767	N-S	0.446819	N-S
HIGH	P08621	SNRNP70	U1 small nuclear ribonucleoprotein 70 kDa	2	2	0.935197	1.04462	1.09064	0.30029	N-S	0.301054	N-S	0.509797	N-S	0.4474	N-S
HIGH	P10909	CLU	Clusterin	20	18	0.306339	0.301665	0.294693	0.245494	N-S	0.64166	N-S	0.777565	N-S	0.4474	N-S
HIGH	P01857	IGHG1	Immunoglobulin heavy constant gamma 1	79	58	1.00035	0.883243	0.983618	0.729891	N-S	0.214602	N-S	0.826091	N-S	0.448078	N-S
HIGH	P02042	HBD	Hemoglobin subunit delta	8	4	0.888959	1.00533	0.981839	0.198123	N-S	0.605095	N-S	0.97496	N-S	0.448758	N-S
LOW	Q9NZP8	C1RL	Complement C1r subcomponent-like protein	26	17	0.898554	0.976347	1.12978	0.140146	N-S	0.64166	N-S	0.470338	N-S	0.4509	N-S
LOW	P02753	RBP4	Retinol-binding protein 4	57	56	1.15733	1.1026	1.19303	0.0156536	N-S	0.00972552	N-S	0.0131504	N-S	0.451327	N-S
LOW	Q9UJ71	CD207	C-type lectin domain family 4 member K	3	2	0.542973	0.619972	0.855635	0.0219437	N-S	0.00378325	N-S	0.330536	N-S	0.452109	N-S
LOW	P02656	APOC3	Apolipoprotein C-III	4	2	0.890693	1.02717	1.24502	0.470338	N-S	0.32587	N-S	0.362686	N-S	0.455646	N-S
LOW	Q70CQ1	USP49	Ubiquitin carboxyl-terminal hydrolase 49	11	5	1.03323	0.964799	1.05727	0.396726	N-S	0.379375	N-S	0.637767	N-S	0.460666	N-S
LOW	Q9Y5Y7	LYVE1	Lymphatic vessel endothelial hyaluronic acid receptor 1	5	4	0.809074	0.860962	0.933416	0.0219437	N-S	0.0173784	N-S	0.330536	N-S	0.462753	N-S
HIGH	B9A064	IGLL5	Immunoglobulin lambda-like polypeptide 5	27	15	1.04879	0.930873	1.04731	0.593618	N-S	0.162673	N-S	0.729891	N-S	0.467838	N-S
HIGH	P0CG04	IGLC1	Immunoglobulin lambda constant 1
LOW	P33908	MAN1A1	Mannosyl-oligosaccharide 1_2-alpha-mannosidase IA	5	2	1.29436	1.17617	1.16059	0.00232944	S	0.0386071	N-S	0.124043	N-S	0.470644	N-S
LOW	Q9BXR6	CFHR5	Complement factor H-related protein 5	22	17	0.933951	1.00089	1.0396	0.330536	N-S	0.795987	N-S	0.777565	N-S	0.471907	N-S
LOW	Q03591	CFHR1	Complement factor H-related protein 1	29	11	1.01498	0.992413	1.09074	0.637767	N-S	0.196108	N-S	0.157811	N-S	0.477106	N-S
LOW	Q2TV78	MST1L	Putative macrophage stimulating 1-like protein	21	7	0.898554	0.930404	1.17387	0.509797	N-S	0.958761	N-S	0.220899	N-S	0.483971	N-S
HIGH	P01859	IGHG2	Immunoglobulin heavy constant gamma 2	55	39	1.02091	0.906982	1.01569	0.777565	N-S	0.196108	N-S	0.777565	N-S	0.485125	N-S
LOW	Q8NDW8	TTC21A	Tetratricopeptide repeat protein 21A	4	3	0.925302	0.967938	1.11376	0.330536	N-S	0.569494	N-S	0.470338	N-S	0.488325	N-S
HIGH	A0A0C4DH38	IGHV5-51	Immunoglobulin heavy variable 5-51	4	3	0.984925	0.830929	0.979306	0.924978	N-S	0.0979893	N-S	0.729891	N-S	0.50373	N-S
LOW	Q12884	FAP	Prolyl endopeptidase FAP	18	13	0.974953	1.03548	1.07713	0.432626	N-S	0.717381	N-S	0.777565	N-S	0.509487	N-S
HIGH	Q8WXI3	ASB10	Ankyrin repeat and SOCS box protein 10	3	2	1.29451	1.21329	1.04566	0.330536	N-S	0.301054	N-S	0.362686	N-S	0.509556	N-S
HIGH	P15814	IGLL1	Immunoglobulin lambda-like polypeptide 1	5	3	1.02305	0.974649	0.771274	0.875291	N-S	0.501447	N-S	0.109421	N-S	0.519509	N-S
LOW	Q15113	PCOLCE	Procollagen C-endopeptidase enhancer 1	5	4	0.864982	0.861616	0.958339	0.157811	N-S	0.0437329	N-S	0.550924	N-S	0.525106	N-S
HIGH	P02649	APOE	Apolipoprotein E	10	10	0.246556	0.233231	0.254702	0.593618	N-S	0.214602	N-S	0.550924	N-S	0.526984	N-S
HIGH	Q8N715	CCDC185	Coiled-coil domain-containing protein 185	3	2	0.93037	0.908622	1.06292	0.637767	N-S	0.17881	N-S	0.593618	N-S	0.530145	N-S
HIGH	P20851	C4BPB	C4b-binding protein beta chain	4	3	0.111747	0.123925	0.150383	0.875291	N-S	0.049422	N-S	0.637767	N-S	0.531064	N-S
HIGH	Q15582	TGFBI	Transforming growth factor-beta-induced protein ig-h3	7	6	0.0736022	0.0664107	0.0636004	0.362686	N-S	1	N-S	0.396726	N-S	0.534176	N-S
HIGH	Q7Z794	KRT77	Keratin_ type II cytoskeletal 1b	22	16	0.986845	0.935241	1.03138	0.97496	N-S	0.162673	N-S	0.777565	N-S	0.538224	N-S
HIGH	P01834	IGKC	Immunoglobulin kappa constant	41	39	1.0221	0.947971	0.957278	0.683239	N-S	0.27753	N-S	0.220899	N-S	0.539449	N-S
HIGH	Q9P2S6	ANKMY1	Ankyrin repeat and MYND domain-containing protein 1	7	5	1.03077	0.93687	1.07891	0.637767	N-S	0.534925	N-S	0.396726	N-S	0.545865	N-S
LOW	P00915	CA1	Carbonic anhydrase 1	7	4	0.697589	1.21397	1.22732	0.330536	N-S	0.379375	N-S	0.637767	N-S	0.550537	N-S
LOW	P04217	A1BG	Alpha-1B-glycoprotein	144	117	0.98075	0.99132	1.09385	0.777565	N-S	0.958761	N-S	0.271948	N-S	0.555745	N-S
HIGH	P06241	FYN	Tyrosine-protein kinase Fyn	5	3	0.99618	0.9256	1.02549	0.924978	N-S	0.0787308	N-S	0.97496	N-S	0.555805	N-S
LOW	P40197	GP5	Platelet glycoprotein V	16	14	0.994803	0.965025	1.09983	0.550924	N-S	0.534925	N-S	0.432626	N-S	0.558655	N-S
HIGH	A0A1B0GUV8	LOC102723971	Lipocln_cytosolic_FA-bd_dom domain-containing protein	2	2	0.898823	1.00154	0.998496	0.198123	N-S	0.234321	N-S	0.97496	N-S	0.563497	N-S
LOW	Q6PJG2	MIDEAS	Mitotic deacetylase-associated SANT domain protein	3	2	0.837598	0.985033	0.990438	0.096197	N-S	0.437967	N-S	0.826091	N-S	0.563741	N-S
LOW	P02679	FGG	Fibrinogen gamma chain	22	21	1.05726	1.00048	6.72782	0.593618	N-S	0.255291	N-S	0.220899	N-S	0.564489	N-S
LOW	A0A1B0GUS4	UBE2L5	Ubiquitin-conjugating enzyme E2 L5	6	2	1.00876	0.925394	1.0344	0.550924	N-S	0.756369	N-S	0.470338	N-S	0.571172	N-S
LOW	P68036	UBE2L3	Ubiquitin-conjugating enzyme E2 L3
HIGH	A0A0J9YX35	IGHV3-64D	Immunoglobulin heavy variable 3-64D	6	3	0.953161	0.993321	1.01999	0.432626	N-S	0.958761	N-S	0.177114	N-S	0.576217	N-S
HIGH	P01714	IGLV3-19	Immunoglobulin lambda variable 3-19	4	4	1.02974	0.933248	1.00519	0.875291	N-S	0.162673	N-S	0.683239	N-S	0.587472	N-S
HIGH	P01700	IGLV1-47	Immunoglobulin lambda variable 1-47	4	3	0.946311	0.921039	0.995087	0.637767	N-S	0.0703257	N-S	0.875291	N-S	0.594331	N-S
LOW	Q9BYX7	POTEKP	Putative beta-actin-like protein 3	6	2	1.05272	0.977857	1.0374	0.729891	N-S	0.795987	N-S	0.271948	N-S	0.599742	N-S
LOW	P12814	ACTN1	Alpha-actinin-1	5	4	0.953821	0.988222	1.01688	0.362686	N-S	0.64166	N-S	0.683239	N-S	0.600538	N-S
HIGH	P02765	AHSG	Alpha-2-HS-glycoprotein	12	11	0.908748	0.956047	1.04434	0.245494	N-S	0.351979	N-S	0.826091	N-S	0.601969	N-S
HIGH	P01782	IGHV3-9	Immunoglobulin heavy variable 3-9	6	2	0.932686	0.974196	0.991365	0.362686	N-S	0.958761	N-S	0.683239	N-S	0.610284	N-S
HIGH	O95445	APOM	Apolipoprotein M	10	10	0.72028	0.730894	0.608249	0.924978	N-S	0.196108	N-S	0.777565	N-S	0.611341	N-S
HIGH	P47736	RAP1GAP	Rap1 GTPase-activating protein 1	4	2	1.05532	0.966605	1.02139	0.550924	N-S	0.437967	N-S	0.826091	N-S	0.611341	N-S
HIGH	P05783	KRT18	Keratin_ type I cytoskeletal 18	3	2	1.02529	0.915348	0.997725	0.550924	N-S	0.13373	N-S	0.875291	N-S	0.614875	N-S
HIGH	P02766	TTR	Transthyretin	26	24	34.7158	35.297	30.6569	0.362686	N-S	0.13373	N-S	0.637767	N-S	0.615807	N-S
LOW	A5D8V7	ODAD3	Coiled-coil domain-containing protein 151	6	2	0.966982	1.1388	1.11301	0.777565	N-S	0.162673	N-S	0.396726	N-S	0.615807	N-S
LOW	Q9C019	TRIM15	Tripartite motif-containing protein 15	9	4	1.08028	1.01427	0.979637	0.271948	N-S	0.876722	N-S	0.729891	N-S	0.617008	N-S
HIGH	A0A0A0MRZ8	IGKV3D-11	Immunoglobulin kappa variable 3D-11	2	2	0.95845	0.784966	0.815642	0.97496	N-S	0.351979	N-S	0.177114	N-S	0.61888	N-S
HIGH	P04433	IGKV3-11	Immunoglobulin kappa variable 3-11
HIGH	P01042	KNG1	Kininogen-1	24	22	0.192776	0.203653	0.193105	0.396726	N-S	0.717381	N-S	0.777565	N-S	0.623857	N-S
LOW	P01034	CST3	Cystatin-C	6	5	1.00581	1.12428	1.08927	0.362686	N-S	0.00972552	N-S	0.220899	N-S	0.624651	N-S
HIGH	Q8IX03	WWC1	Protein KIBRA	8	6	1.02383	0.907606	0.952146	0.924978	N-S	0.0879356	N-S	0.729891	N-S	0.632884	N-S
LOW	Q8N1F7	NUP93	Nuclear pore complex protein Nup93	3	2	0.890776	0.982906	0.986764	0.330536	N-S	0.679116	N-S	0.826091	N-S	0.642199	N-S
LOW	O95445	APOM	Apolipoprotein M	9	8	1.35	1.28197	1.63788	0.777565	N-S	1	N-S	0.198123	N-S	0.642773	N-S
HIGH	P06312	IGKV4-1	Immunoglobulin kappa variable 4-1	3	2	0.997245	0.979123	0.91596	0.826091	N-S	0.469113	N-S	0.30029	N-S	0.650611	N-S
LOW	P35900	KRT20	Keratin_ type I cytoskeletal 20	12	6	1.07439	1.03553	1.06449	0.140146	N-S	0.379375	N-S	0.777565	N-S	0.652586	N-S
LOW	P15169	CPN1	Carboxypeptidase N catalytic chain	22	16	1.02806	1.03581	1.08923	0.362686	N-S	0.408044	N-S	0.0640393	N-S	0.654265	N-S
HIGH	P08048	ZFY	Zinc finger Y-chromosomal protein	3	2	0.99819	0.923376	0.981045	0.683239	N-S	0.795987	N-S	0.550924	N-S	0.65547	N-S
HIGH	P17010	ZFX	Zinc finger X-chromosomal protein
LOW	Q7Z406	MYH14	Myosin-14	6	2	1.20233	1.08338	1.04497	0.096197	N-S	0.64166	N-S	0.550924	N-S	0.658973	N-S
HIGH	P01597	IGKV1-39	Immunoglobulin kappa variable 1-39	4	3	1.00409	0.521005	0.959188	0.924978	N-S	0.13373	N-S	0.30029	N-S	0.659954	N-S
HIGH	P04432	IGKV1D-39	Immunoglobulin kappa variable 1D-39
HIGH	A0A0C4DH73	IGKV1-12	Immunoglobulin kappa variable 1-12
HIGH	P01611	IGKV1D-12	Immunoglobulin kappa variable 1D-12
HIGH	A0A0B4J1U7	IGHV6-1	Immunoglobulin heavy variable 6-1	6	5	1.01568	0.908244	1.24041	0.826091	N-S	0.17881	N-S	0.97496	N-S	0.665279	N-S
HIGH	Q9P2M7	CGN	Cingulin	3	2	0.812728	0.826507	0.930888	0.0110079	S	0.0150858	N-S	0.0354647	N-S	0.666721	N-S
LOW	P22891	PROZ	Vitamin K-dependent protein Z	24	19	1.03063	1.0502	1.12901	0.432626	N-S	0.17881	N-S	0.140146	N-S	0.67866	N-S
LOW	Q10588	BST1	ADP-ribosyl cyclase/cyclic ADP-ribose hydrolase 2	5	2	0.859058	0.915805	1.01373	0.0842839	N-S	0.034001	N-S	0.875291	N-S	0.681733	N-S
HIGH	O60225	SSX5	Protein SSX5	3	3	1.06485	1.00478	1.08543	0.271948	N-S	0.756369	N-S	0.637767	N-S	0.681899	N-S
HIGH	P35749	MYH11	Myosin-11	22	16	375.023	347.623	361.434	0.97496	N-S	0.14766	N-S	0.245494	N-S	0.682785	N-S
HIGH	A0A075B6K5	IGLV3-9	Immunoglobulin lambda variable 3-9	2	2	0.994493	0.915126	0.978332	0.875291	N-S	0.0879356	N-S	0.470338	N-S	0.689468	N-S
HIGH	P80748	IGLV3-21	Immunoglobulin lambda variable 3-21
LOW	Q9Y6Z7	COLEC10	Collectin-10	3	3	1.13216	1.05313	1.11954	0.096197	N-S	0.605095	N-S	0.177114	N-S	0.689524	N-S
HIGH	P68871	HBB	Hemoglobin subunit beta	7	4	0.919848	1.03063	1.03911	0.470338	N-S	0.756369	N-S	0.593618	N-S	0.691542	N-S
HIGH	A0A075B6K4	IGLV3-10	Immunoglobulin lambda variable 3-10	3	2	0.9622	0.893672	0.914878	0.924978	N-S	0.27753	N-S	0.777565	N-S	0.701264	N-S
LOW	P05109	S100A8	Protein S100-A8	5	2	0.938104	0.996281	0.985228	0.362686	N-S	0.795987	N-S	0.97496	N-S	0.702784	N-S
LOW	Q8TF32	ZNF431	Zinc finger protein 431
HIGH	P01619	IGKV3-20	Immunoglobulin kappa variable 3-20	7	4	0.896537	0.906832	0.876862	0.593618	N-S	0.255291	N-S	0.0842839	N-S	0.70698	N-S
HIGH	A0A075B6I0	IGLV8-61	Immunoglobulin lambda variable 8-61	3	3	1.01574	0.973263	0.968267	0.97496	N-S	0.958761	N-S	0.30029	N-S	0.715466	N-S
LOW	Q15020	SART3	Squamous cell carcinoma antigen recognized by T-cells 3	28	19	1.00762	1.02826	1.06364	0.777565	N-S	0.0703257	N-S	0.245494	N-S	0.720595	N-S
LOW	Q9BQI6	SLF1	SMC5-SMC6 complex localization factor protein 1	3	2	0.975329	1.04708	1.17728	0.637767	N-S	0.569494	N-S	0.245494	N-S	0.721219	N-S
LOW	Q494R4	CCDC153	Coiled-coil domain-containing protein 153	4	2	1.05599	1.06483	1.04823	0.470338	N-S	0.836139	N-S	0.177114	N-S	0.725898	N-S
HIGH	P69905	HBA1 & HBA2	Hemoglobin subunit alpha	11	10	0.939043	1.0182	1.06368	0.593618	N-S	1	N-S	0.637767	N-S	0.727175	N-S
HIGH	Q8NB91	FANCB	Fanconi anemia group B protein	6	4	1.02785	0.934219	0.943089	0.729891	N-S	0.469113	N-S	0.683239	N-S	0.736681	N-S
HIGH	Q02410	APBA1	Amyloid-beta A4 precursor protein-binding family A member 1
HIGH	Q569K6	CCDC157	Coiled-coil domain-containing protein 157
HIGH	Q8NDV7	TNRC6A	Trinucleotide repeat-containing gene 6A protein
HIGH	Q8WVX3	C4orf3	Uncharacterized protein C4orf3
LOW	Q99683	MAP3K5	Mitogen-activated protein kinase kinase kinase 5	4	2	1.15361	1.08131	1.02675	0.00286482	S	0.0703257	N-S	0.683239	N-S	0.746613	N-S
HIGH	P06727	APOA4	Apolipoprotein A-IV	2	2	0.0679767	0.0639746	0.0580977	0.826091	N-S	0.917632	N-S	0.432626	N-S	0.748555	N-S
HIGH	Q86W56	PARG	Poly(ADP-ribose) glycohydrolase	4	2	0.911938	0.919463	1.01745	0.30029	N-S	0.301054	N-S	0.97496	N-S	0.751477	N-S
HIGH	A0A087WWU0		Uncharacterized protein	2	2	1.07144	1.04614	1.07055	0.0479897	N-S	0.379375	N-S	0.637767	N-S	0.759325	N-S
HIGH	P0C2W7	CT47B1	Cancer/testis antigen 47B
HIGH	Q5JQC4	CT47A1 & CT47A10 & CT47A11 & CT47A12 & CT47A2 & CT47A3 & CT47A4 & CT47A5 & CT47A6 & CT47A7 & CT47A8 & CT47A9	Cancer/testis antigen 47A
HIGH	P06331	IGHV4-34	Immunoglobulin heavy variable 4-34	3	2	0.979985	0.930545	1.01745	0.826091	N-S	0.351979	N-S	0.875291	N-S	0.785594	N-S
HIGH	A0A0C4DH41	IGHV4-61	Immunoglobulin heavy variable 4-61
HIGH	P01824	IGHV4-39	Immunoglobulin heavy variable 4-39
HIGH	P01825	IGHV4-59	Immunoglobulin heavy variable 4-59
HIGH	P0DP06	IGHV4-30-4	Immunoglobulin heavy variable 4-30-4
HIGH	P0DP08	IGHV4-38-2	Immunoglobulin heavy variable 4-38-2
HIGH	A0A087WSY4	IGHV4-30-2	Immunoglobulin heavy variable 4-30-2
HIGH	A0A087WW49		Ig-like domain-containing protein
HIGH	A0A0J9YWU9		g-like domain-containing protein
HIGH	P0DP07	IGHV4-31	Immunoglobulin heavy variable 4-31
LOW	Q13103	SPP2	Secreted phosphoprotein 24	10	9	1.07967	0.983666	1.08536	0.396726	N-S	0.605095	N-S	0.271948	N-S	0.78881	N-S
LOW	O00187	MASP2	Mannan-binding lectin serine protease 2	9	7	1.05749	1.00828	1.09235	0.396726	N-S	0.301054	N-S	0.245494	N-S	0.791547	N-S
HIGH	Q17R98	ZNF827	Zinc finger protein 827	3	3	0.939688	0.938293	0.852258	0.096197	N-S	0.0879356	N-S	0.777565	N-S	0.802328	N-S
HIGH	Q9Y2K9	STXBP5L	Syntaxin-binding protein 5-like	9	7	1.04092	0.983293	1.05433	0.470338	N-S	0.836139	N-S	0.875291	N-S	0.806441	N-S
HIGH	A0A0B4J1Y9	IGHV3-72	Immunoglobulin heavy variable 3-72	9	2	0.927209	0.852507	0.824155	0.509797	N-S	0.162673	N-S	0.271948	N-S	0.806856	N-S
HIGH	A0A075B7F0	IGHV3OR16-10	Ig-like domain-containing protein	6	3	0.907272	0.885908	0.993862	0.550924	N-S	0.0557193	N-S	0.509797	N-S	0.816342	N-S
HIGH	O14492	SH2B2	SH2B adapter protein 2	3	2	1.09132	0.976229	1.17073	0.396726	N-S	1	N-S	0.637767	N-S	0.82802	N-S
HIGH	P0DOY2	IGLC2	Immunoglobulin lambda constant 2	11	2	1.06232	0.960448	1.03546	0.593618	N-S	0.469113	N-S	0.729891	N-S	0.834114	N-S
HIGH	P0DOY3	IGLC3	Immunoglobulin lambda constant 3
HIGH	Q6UB98	ANKRD12	Ankyrin repeat domain-containing protein 12	7	4	0.961904	0.979506	1.01703	0.470338	N-S	0.717381	N-S	0.777565	N-S	0.846207	N-S
HIGH	P01876	IGHA1	Immunoglobulin heavy constant alpha 1	54	39	0.950951	0.94956	0.984008	0.875291	N-S	0.301054	N-S	0.509797	N-S	0.848155	N-S
HIGH	Q5W150		Putative uncharacterized protein MGC163334
LOW	P10124	SRGN	Serglycin	3	3	0.830362	0.774671	0.874035	0.0842839	N-S	0.14766	N-S	0.220899	N-S	0.864278	N-S
LOW	Q14520	HABP2	Hyaluronan-binding protein 2	42	39	1.06669	1.0206	1.08283	0.124043	N-S	0.32587	N-S	0.140146	N-S	0.870474	N-S
LOW	Q02985	CFHR3	Complement factor H-related protein 3	7	2	1.03019	0.936603	0.993805	0.683239	N-S	0.569494	N-S	0.875291	N-S	0.891714	N-S
HIGH	P01877	IGHA2	Immunoglobulin heavy constant alpha 2	19	6	0.99958	1.00447	1.0582	0.924978	N-S	0.717381	N-S	0.875291	N-S	0.89471	N-S
HIGH	P35908	KRT2	Cytokeratin-2e	26	22	0.952651	0.968697	1.01137	0.245494	N-S	0.469113	N-S	0.683239	N-S	0.908861	N-S
HIGH	P12035	KRT3	Cytokeratin-3
HIGH	Q8TBA6	GOLGA5	Golgin subfamily A member 5	2	2	0.970595	0.96579	1.03015	0.396726	N-S	0.836139	N-S	0.826091	N-S	0.921066	N-S
LOW	P40937	RFC5	Replication factor C subunit 5	10	6	0.990204	0.989954	0.966432	0.826091	N-S	0.836139	N-S	0.593618	N-S	0.921664	N-S
HIGH	P19652	ORM2	Alpha-1-acid glycoprotein 2	35	29	0.860029	0.899823	0.887467	0.0110079	S	0.0879356	N-S	0.124043	N-S	0.930685	N-S
HIGH	Q5T9S5	CCDC18	Coiled-coil domain-containing protein 18	5	3	0.962339	0.986499	1.06934	0.550924	N-S	0.836139	N-S	0.826091	N-S	0.930685	N-S
HIGH	Q969I3	GLYATL1	Glycine N-acyltransferase-like protein 1	2	2	0.929266	0.957558	1.09993	0.683239	N-S	0.717381	N-S	0.593618	N-S	0.931063	N-S
HIGH	P69891	HBG1	Hemoglobin subunit gamma-1	4	2	0.933761	0.965432	1.04291	0.637767	N-S	0.32587	N-S	0.875291	N-S	0.933181	N-S
HIGH	P69892	HBG2	Hemoglobin subunit gamma-2
HIGH	O43150	ASAP2	Arf-GAP with SH3 domain_ ANK repeat and PH domain-containing protein 2	4	3	0.890896	0.919263	1.10515	0.777565	N-S	0.469113	N-S	0.97496	N-S	0.939667	N-S
HIGH	Q8IWS0	PHF6	PHD finger protein 6	5	5	1.01485	0.994785	1.02243	0.777565	N-S	0.917632	N-S	0.97496	N-S	0.941831	N-S
LOW	P11215	ITGAM	Integrin alpha-M	4	3	1.03724	1.00511	1.02384	0.777565	N-S	1	N-S	0.683239	N-S	0.947736	N-S
HIGH	A0A1B0GTU1	ZC3H11B	Zinc finger CCCH domain-containing protein 11B	6	5	1.00297	1.00986	1.04608	0.509797	N-S	0.876722	N-S	0.97496	N-S	0.947761	N-S
HIGH	Q9HCM2	PLXNA4	Plexin-A4	9	4	0.965088	0.975322	1.0749	0.826091	N-S	0.437967	N-S	0.683239	N-S	0.956494	N-S
HIGH	Q9UIW2	PLXNA1	Plexin-A1	9	6	0.922423	0.946218	0.966926	0.362686	N-S	0.0979893	N-S	0.271948	N-S	0.957634	N-S
LOW	P02765	AHSG	Alpha-2-HS-glycoprotein	127	105	1.0052	1.09921	1.15362	0.245494	N-S	0.0626714	N-S	0.124043	N-S	0.974044	N-S
LOW	P35527	KRT9	Keratin_ type I cytoskeletal 9	4	4	0.265089	0.273839	0.29315	0.0735939	N-S	0.0298731	N-S	0.637767	N-S	0.979435	N-S
HIGH	P13073	COX4I1	Cytochrome c oxidase subunit 4 isoform 1_ mitochondrial	5	5	1.02185	0.996944	1.05958	0.396726	N-S	0.679116	N-S	0.637767	N-S	0.984536	N-S
HIGH	P08779	KRT16	Cytokeratin-16	5	3	0.906683	0.984806	1.05329	0.550924	N-S	0.795987	N-S	0.550924	N-S	0.988059	N-S
HIGH	P02533	KRT14	Cytokeratin-14
LOW	Q6S8J3	POTEE	POTE ankyrin domain family member E	46	4	1.06734	1.09925	1.12166	0.362686	N-S	0.234321	N-S	0.271948	N-S	0.993097	N-S
All quantified proteins during the trial. B-H, Benjamini-Hochberg; DNG, dienogest; EE, ethinyl estradiol; EV, estradiol valerate; K-W, Kruskall-Wallis
