# Supplementary material for: Ethinylestradiol in combined hormonal contraceptive has a broader effect on serum proteome compared with estradiol valerate: a randomized controlled trial
Source: Hum Reprod. 2022 Nov 23;38(1):89–102. doi: 10.1093/humrep/deac250 (PMC9825269; doi:10.1093/humrep/deac250)
Supplement: deac250_Supplementary_Table_SII [file deac250_supplementary_table_sii.xlsx]

## Sheet: S2. Pathways
Supplementary Table SII Pathway analysis.
Complement
Symbol	Entrez Gene Name	GenPept/UniProt/Swiss-Prot Accession	Expr Fold Change	Expr p-value	Expected	Location	Type(s)	Biomarker Application(s)	Drug(s)	Entrez Gene ID for Human	Entrez Gene ID for Mouse	Entrez Gene ID for Rat
C6	complement C6	P13671	-1.314	0.00123		Extracellular Space	other			729	12274	24237
C7	complement C7	P10643	-1.265	0.00123		Extracellular Space	other			730	109828	117517
C9	complement C9	P02748	-1.449	0.000982		Extracellular Space	other	unspecified application		735	12279	117512
C1QA	complement C1q A chain	P02745	-1.34	0.00189	Up	Extracellular Space	other			712	12259	298566
C1QB	complement C1q B chain	P02746	-1.343	0.000982	Up	Extracellular Space	other			713	12260	29687
C1QC	complement C1q C chain	P02747	-1.311	0.00189	Up	Extracellular Space	other			714	12262	362634
C1R	complement C1r	P00736	-1.237	0.00233	Up	Extracellular Space	peptidase		SERPING1	715	50909|667277	312705
C1S	complement C1s	P09871	-1.256	0.00233	Up	Extracellular Space	peptidase		SERPING1,sutimlimab	716	50908|317677	192262
C4A/C4B	complement C4A (Rodgers blood group)	P0C0L4	-1.202	0.00233	Up	Extracellular Space	other		IgG	720|721	12268|625018	24233|406161
C4BPA	complement component 4 binding protein alpha	P04003	1.873	0.000982	Down	Extracellular Space	other			722		24235
C4BPB	complement component 4 binding protein beta	P20851	5.578	0.00123	Down	Extracellular Space	other			725		24236
C8A	complement C8 alpha chain	P07357	-1.288	0.00152		Extracellular Space	other			731	230558	298288
C8B	complement C8 beta chain	P07358	-1.245	0.00521		Extracellular Space	other			732	110382	313421
C8G	complement C8 gamma chain	P07360	-1.214	0.00233		Extracellular Space	transporter			733	69379	296545
CFD	complement factor D	P00746	-1.182	0.011	Up	Extracellular Space	peptidase			1675	11537	54249
CFI	complement factor I	P05156	-1.164	0.011	Down	Extracellular Space	peptidase			3426	12630	79126
MASP1	MBL associated serine protease 1	P48740	-1.229	0.00918	Up	Extracellular Space	peptidase			5648
MBL2	mannose binding lectin 2	P11226	1.309	0.00521	Up	Extracellular Space	other	diagnosis,efficacy		4153	17195	64668|100911854
SERPING1	serpin family G member 1	P05155	1.1	0.000982	Down	Extracellular Space	other			710	12258	295703
Acute Phase Response
Symbol	Entrez Gene Name	GenPept/UniProt/Swiss-Prot Accession	Expr Fold Change	Expr p-value	Expected	Location	Type(s)	Biomarker Application(s)	Drug(s)	Entrez Gene ID for Human	Entrez Gene ID for Mouse	Entrez Gene ID for Rat
AGT	angiotensinogen	P01019	2.569	0.000982	Up	Extracellular Space	growth factor	efficacy	aliskiren/valsartan,amlodipine/hydrochlorothiazide/valsartan,amlodipine/telmisartan,amlodipine/valsartan,aspirin/ dipyridamole/telmisartan,azilsartan,hydrochlorothiazide/telmisartan,hydrochlorothiazide/valsartan,telmisartan,valsartan	183	11606	24179
APOH	apolipoprotein H	P02749	331.464	0.00286	Down	Extracellular Space	transporter	unspecified application		350	11818	287774
C9	complement C9	P02748	-1.449	0.000982		Extracellular Space	other	unspecified application		735	12279	117512
C1QA	complement C1q A chain	P02745	-1.34	0.00189		Extracellular Space	other			712	12259	298566
C1QB	complement C1q B chain	P02746	-1.343	0.000982		Extracellular Space	other			713	12260	29687
C1QC	complement C1q C chain	P02747	-1.311	0.00189		Extracellular Space	other			714	12262	362634
C1R	complement C1r	P00736	-1.237	0.00233		Extracellular Space	peptidase		SERPING1	715	50909|667277	312705
C1S	complement C1s	P09871	-1.256	0.00233		Extracellular Space	peptidase		SERPING1,sutimlimab	716	50908|317677	192262
C4A/C4B	complement C4A (Rodgers blood group)	P0C0L4	-1.202	0.00233		Extracellular Space	other		IgG	720|721	12268|625018	24233|406161
C4BPA	complement component 4 binding protein alpha	P04003	1.873	0.000982		Extracellular Space	other			722		24235
C4BPB	complement component 4 binding protein beta	P20851	5.578	0.00123		Extracellular Space	other			725		24236
CP	ceruloplasmin	P00450	1.468	0.00123	Up	Extracellular Space	enzyme	efficacy	copper	1356	12870	24268
CRP	C-reactive protein	P02741	1.308	0.00351	Up	Extracellular Space	other	diagnosis,disease progression,efficacy,prognosis,safety,unspecified application		1401	12944	25419
HP	haptoglobin	P00738	-1.42	0.00189	Up	Extracellular Space	peptidase	diagnosis,efficacy,unspecified application		3240	15439	24464
HPX	hemopexin	P02790	-1.127	0.011	Up	Extracellular Space	transporter	unspecified application		3263	15458	58917
HRG	histidine rich glycoprotein	P04196	-1.739	0.000982		Extracellular Space	other			3273
IL1RAP	interleukin 1 receptor accessory protein	Q9NPH3	3.007	0.000982	Up	Plasma Membrane	transmembrane receptor		CAN04	3556	16180	25466
ITIH3	inter-alpha-trypsin inhibitor heavy chain 3	Q06033	-1.374	0.00286		Extracellular Space	other			3699	16426	50693
ITIH4	inter-alpha-trypsin inhibitor heavy chain 4	Q14624	1.452	0.00918		Extracellular Space	other			3700	16427	54404
MAP3K5	mitogen-activated protein kinase kinase kinase 5	Q99683	1.154	0.00286	Up	Cytoplasm	kinase		GS-444217,selonsertib	4217	26408	365057
MBL2	mannose binding lectin 2	P11226	1.309	0.00521		Extracellular Space	other	diagnosis,efficacy		4153	17195	64668|100911854
ORM1	orosomucoid 1	P02763	-1.455	0.00123		Extracellular Space	other	unspecified application		5004		24614
ORM2	orosomucoid 2	P19652	-1.163	0.011		Extracellular Space	other			5005
SERPINA1	serpin family A member 1	P01009	1.368	0.00286	Up	Extracellular Space	other	diagnosis,unspecified application		5265	20700|20701|20702|20703|20704	24648
SERPINA3	serpin family A member 3	P01011	-1.336	0.00152	Up	Extracellular Space	other	unspecified application		12	16625|20714|20716|20717	24795
SERPINF2	serpin family F member 2	P08697	-1.303	0.00152		Extracellular Space	other			5345	18816	287527
SERPING1	serpin family G member 1	P05155	1.1	0.000982		Extracellular Space	other			710	12258	295703
LXR/RXR Activation
Symbol	Entrez Gene Name	GenPept/UniProt/Swiss-Prot Accession	Expr Fold Change	Expr p-value	Expected	Location	Type(s)	Biomarker Application(s)	Drug(s)	Entrez Gene ID for Human	Entrez Gene ID for Mouse	Entrez Gene ID for Rat
AGT	angiotensinogen	P01019	2.569	0.000982	Up	Extracellular Space	growth factor	efficacy	aliskiren/valsartan,amlodipine/hydrochlorothiazide/valsartan,amlodipine/telmisartan,amlodipine/valsartan,aspirin/ dipyridamole/telmisartan,azilsartan,hydrochlorothiazide/telmisartan,hydrochlorothiazide/valsartan,telmisartan,valsartan	183	11606	24179
APOA4	apolipoprotein A4	P06727	10.651	0.00286	Up	Extracellular Space	transporter	unspecified application		337	11808	25080
APOE	apolipoprotein E	P02649	3.407	0.011	Up	Extracellular Space	transporter	diagnosis,efficacy,prognosis,unspecified application		348	11816	25728
APOH	apolipoprotein H	P02749	331.464	0.00286	Up	Extracellular Space	transporter	unspecified application		350	11818	287774
C9	complement C9	P02748	-1.449	0.000982	Up	Extracellular Space	other	unspecified application		735	12279	117512
C4A/C4B	complement C4A (Rodgers blood group)	P0C0L4	-1.202	0.00233	Up	Extracellular Space	other		IgG	720|721	12268|625018	24233|406161
GC	GC vitamin D binding protein	P02774	1.186	0.00189	Up	Extracellular Space	transporter	unspecified application		2638	14473	24384
HPX	hemopexin	P02790	-1.127	0.011	Up	Extracellular Space	transporter	unspecified application		3263	15458	58917
IL1RAP	interleukin 1 receptor accessory protein	Q9NPH3	3.007	0.000982	Down	Plasma Membrane	transmembrane receptor		CAN04	3556	16180	25466
ITIH4	inter-alpha-trypsin inhibitor heavy chain 4	Q14624	1.452	0.00918	Up	Extracellular Space	other			3700	16427	54404
KNG1	kininogen 1	P01042	6.469	0.00429	Up	Extracellular Space	other			3827	16644|385643	25087
LYZ	lysozyme	P61626	-2.087	0.00189	Down	Extracellular Space	enzyme	unspecified application		4069	17105|17110	25211
ORM1	orosomucoid 1	P02763	-1.455	0.00123	Up	Extracellular Space	other	unspecified application		5004		24614
ORM2	orosomucoid 2	P19652	-1.163	0.011	Up	Extracellular Space	other			5005
SERPINA1	serpin family A member 1	P01009	1.368	0.00286	Up	Extracellular Space	other	diagnosis,unspecified application		5265	20700|20701|20702|20703|20704	24648
SERPINF2	serpin family F member 2	P08697	-1.303	0.00152	Up	Extracellular Space	other			5345	18816	287527
VTN	vitronectin	P04004	1.148	0.0132	Up	Extracellular Space	other	unspecified application		7448	22370	29169
FXR/RXR Activation
Symbol	Entrez Gene Name	GenPept/UniProt/Swiss-Prot Accession	Expr Fold Change	Expr p-value	Expected	Location	Type(s)	Biomarker Application(s)	Drug(s)	Entrez Gene ID for Human	Entrez Gene ID for Mouse	Entrez Gene ID for Rat
AGT	angiotensinogen	P01019	2.569	0.000982		Extracellular Space	growth factor	efficacy	aliskiren/valsartan,amlodipine/hydrochlorothiazide/valsartan,amlodipine/telmisartan,amlodipine/valsartan,aspirin/ dipyridamole/telmisartan,azilsartan,hydrochlorothiazide/telmisartan,hydrochlorothiazide/valsartan,telmisartan,valsartan	183	11606	24179
APOA4	apolipoprotein A4	P06727	10.651	0.00286		Extracellular Space	transporter	unspecified application		337	11808	25080
APOE	apolipoprotein E	P02649	3.407	0.011		Extracellular Space	transporter	diagnosis,efficacy,prognosis,unspecified application		348	11816	25728
APOH	apolipoprotein H	P02749	331.464	0.00286		Extracellular Space	transporter	unspecified application		350	11818	287774
C9	complement C9	P02748	-1.449	0.000982		Extracellular Space	other	unspecified application		735	12279	117512
C4A/C4B	complement C4A (Rodgers blood group)	P0C0L4	-1.202	0.00233		Extracellular Space	other		IgG	720|721	12268|625018	24233|406161
FETUB	fetuin B	Q9UGM5	2.042	0.000982		Extracellular Space	other			26998	59083	83928
GC	GC vitamin D binding protein	P02774	1.186	0.00189		Extracellular Space	transporter	unspecified application		2638	14473	24384
HPX	hemopexin	P02790	-1.127	0.011		Extracellular Space	transporter	unspecified application		3263	15458	58917
ITIH4	inter-alpha-trypsin inhibitor heavy chain 4	Q14624	1.452	0.00918		Extracellular Space	other			3700	16427	54404
KNG1	kininogen 1	P01042	6.469	0.00429		Extracellular Space	other			3827	16644|385643	25087
ORM1	orosomucoid 1	P02763	-1.455	0.00123		Extracellular Space	other	unspecified application		5004		24614
ORM2	orosomucoid 2	P19652	-1.163	0.011		Extracellular Space	other			5005
SERPINA1	serpin family A member 1	P01009	1.368	0.00286		Extracellular Space	other	diagnosis,unspecified application		5265	20700|20701|20702|20703|20704	24648
SERPINF2	serpin family F member 2	P08697	-1.303	0.00152		Extracellular Space	other			5345	18816	287527
VTN	vitronectin	P04004	1.148	0.0132		Extracellular Space	other	unspecified application		7448	22370	29169
Coagulation system
Symbol	Entrez Gene Name	GenPept/UniProt/Swiss-Prot Accession	Expr Fold Change	Expr p-value	Expected	Location	Type(s)	Biomarker Application(s)	Drug(s)	Entrez Gene ID for Human	Entrez Gene ID for Mouse	Entrez Gene ID for Rat
F7	coagulation factor VII	P08709	1.251	0.00763	Up	Plasma Membrane	peptidase	unspecified application	nematode anticoagulant protein c2,PCI-27483	2155	14068	260320
F12	coagulation factor XII	P00748	1.217	0.00918	Up	Extracellular Space	peptidase	prognosis		2161	58992	306761
KNG1	kininogen 1	P01042	6.469	0.00429	Down	Extracellular Space	other			3827	16644|385643	25087
PROS1	protein S	P07225	-1.345	0.00123	Down	Extracellular Space	other	diagnosis		5627	19128	81750
SERPINA1	serpin family A member 1	P01009	1.368	0.00286	Down	Extracellular Space	other	diagnosis,unspecified application		5265	20700|20701|20702|20703|20704	24648
SERPINC1	serpin family C member 1	P01008	-1.668	0.000982	Down	Extracellular Space	enzyme	diagnosis,unspecified application	ardeparin,aspirin/enoxaparin,aspirin/eptifibatide/heparin,dalteparin,enoxaparin,enoxaparin/warfarin,fondaparinux, fondaparinux/warfarin,glucuronyl glucosamine glycan sulfate,heparin,low molecular weight heparin,nadroparin,semuloparin,SR-123781A	462	11905	304917
SERPINF2	serpin family F member 2	P08697	-1.303	0.00152	Down	Extracellular Space	other			5345	18816	287527
Five pathways most affected during the nine-week use of ethinylestradiol + dienogest. The analysis was performed with QIAGEN Ingenuity Pathway Analysis (IPA) software.
