# Supplementary material for: Ethinylestradiol in combined hormonal contraceptive has a broader effect on serum proteome compared with estradiol valerate: a randomized controlled trial
Source: Hum Reprod. 2022 Nov 23;38(1):89–102. doi: 10.1093/humrep/deac250 (PMC9825269; doi:10.1093/humrep/deac250)
Supplement: deac250_Supplementary_Table_SIII [file deac250_supplementary_table_siii.xlsx]

## Sheet: SIII. High
Supplementary Table SIII. Normalized abundance data of high-abundance protein fraction.
					Normalized abundance
					Before the use of study preparations																																												After the use of study preparations
					EE+DNG														EV+DNG																DNG														EE+DNG
Accession	Protein name	Gene	Peptide count	Unique peptides	20200706_SYLVI_P__HIGH_ABUNDANCE_nESI_03	20200706_SYLVI_P__HIGH_ABUNDANCE_nESI_11	20200706_SYLVI_P__HIGH_ABUNDANCE_nESI_15	20200706_SYLVI_P__HIGH_ABUNDANCE_nESI_23	20200706_SYLVI_P__HIGH_ABUNDANCE_nESI_25	20200706_SYLVI_P__HIGH_ABUNDANCE_nESI_37	20200706_SYLVI_P__HIGH_ABUNDANCE_nESI_45	20200706_SYLVI_P__HIGH_ABUNDANCE_nESI_47	20200706_SYLVI_P__HIGH_ABUNDANCE_nESI_55	20200706_SYLVI_P__HIGH_ABUNDANCE_nESI_57	20200706_SYLVI_P__HIGH_ABUNDANCE_nESI_63	20200706_SYLVI_P__HIGH_ABUNDANCE_nESI_65	20200706_SYLVI_P__HIGH_ABUNDANCE_nESI_75	20200706_SYLVI_P__HIGH_ABUNDANCE_nESI_100	20200706_SYLVI_P__HIGH_ABUNDANCE_nESI_05	20200706_SYLVI_P__HIGH_ABUNDANCE_nESI_09	20200706_SYLVI_P__HIGH_ABUNDANCE_nESI_19	20200706_SYLVI_P__HIGH_ABUNDANCE_nESI_21	20200706_SYLVI_P__HIGH_ABUNDANCE_nESI_29	20200706_SYLVI_P__HIGH_ABUNDANCE_nESI_33	20200706_SYLVI_P__HIGH_ABUNDANCE_nESI_39	20200706_SYLVI_P__HIGH_ABUNDANCE_nESI_41	20200706_SYLVI_P__HIGH_ABUNDANCE_nESI_51	20200706_SYLVI_P__HIGH_ABUNDANCE_nESI_53	20200706_SYLVI_P__HIGH_ABUNDANCE_nESI_61	20200706_SYLVI_P__HIGH_ABUNDANCE_nESI_69	20200706_SYLVI_P__HIGH_ABUNDANCE_nESI_73	20200706_SYLVI_P__HIGH_ABUNDANCE_nESI_77	20200706_SYLVI_P__HIGH_ABUNDANCE_nESI_88	20200706_SYLVI_P__HIGH_ABUNDANCE_nESI_94	20200706_SYLVI_P__HIGH_ABUNDANCE_nESI_01	20200706_SYLVI_P__HIGH_ABUNDANCE_nESI_07	20200706_SYLVI_P__HIGH_ABUNDANCE_nESI_13	20200706_SYLVI_P__HIGH_ABUNDANCE_nESI_17	20200706_SYLVI_P__HIGH_ABUNDANCE_nESI_27	20200706_SYLVI_P__HIGH_ABUNDANCE_nESI_31	20200706_SYLVI_P__HIGH_ABUNDANCE_nESI_35	20200706_SYLVI_P__HIGH_ABUNDANCE_nESI_49	20200706_SYLVI_P__HIGH_ABUNDANCE_nESI_59	20200706_SYLVI_P__HIGH_ABUNDANCE_nESI_67	20200706_SYLVI_P__HIGH_ABUNDANCE_nESI_71	20200706_SYLVI_P__HIGH_ABUNDANCE_nESI_79	20200706_SYLVI_P__HIGH_ABUNDANCE_nESI_82	20200706_SYLVI_P__HIGH_ABUNDANCE_nESI_106	20200706_SYLVI_P__HIGH_ABUNDANCE_nESI_04
A0A075B6H7;A0A0C4DH55;A0A0C4DH90	Probable non-functional immunoglobulin kappa variable 3-7	IGKV3-7	7	5	24996.1	21394.8	29308.1	38240.7	30065.4	26263.8	16339.6	26027.4	21919.1	46762.9	25534.9	32703.5	32265.4	57374.7	31208.4	30666.7	28073.8	26915.7	35606.1	31735.8	24053.3	24159.9	25611.5	32711	20318.5	31404.5	40297.5	44268.2	32584	71795.7	52463.6	33118.3	56618	33405.4	35480.4	30962.7	23118.4	34411.7	29722.5	33376	32534.2	33025.3	54680.1	41532.4	26045.7
A0A075B6I0	Immunoglobulin lambda variable 8-61	IGLV8-61	3	3	30220.4	32185.7	38903.5	34355.5	33108.1	36570.8	24334.7	43507.2	46689.4	50670.3	32519.2	57631.5	35218.3	47339.6	36872.6	25409.6	18149.3	46094	50027.3	57874.7	29525	39791.9	41572.9	55800.8	27766.3	15323.4	41998.8	51020.1	14704.2	50930.4	48800.6	33196.6	38985.5	35190.6	44216.3	24114.5	29192.5	52038.1	34766.5	33266.5	16690.8	39019	58030.5	59346.8	28801.5
A0A075B6K4	Immunoglobulin lambda variable 3-10	IGLV3-10	3	2	4678.93	3540.64	3159.72	4483.32	2469.08	2955.47	2004.84	2224.07	2392.72	6898.03	2377.07	2886.25	2814.27	6204.75	3881.06	3688.41	4144.18	2512.14	2763.9	3411.49	1857.79	2982.79	3356.93	6199.58	1971.36	2425.47	3639.53	7834.79	3951.94	5388.96	6831.55	7603.8	15809.8	3364.38	2673.81	3496.64	2312.76	4104.71	3285.01	3172.55	2573.93	9033.11	7879.68	4155.83	3790.07
A0A075B6K5;P80748	Immunoglobulin lambda variable 3-9	IGLV3-9	2	2	106573	149648	65831.5	229025	136713	107031	77373.1	74268.1	100770	355819	77043.9	145085	212035	210049	109908	153872	153160	194448	140497	143109	66706.3	103943	103427	165625	85243.3	138226	136730	215500	154351	192622	212902	195744	66713.1	148816	127477	114125	106849	158670	124532	125037	98797.2	274904	204514	159479	83201.4
A0A075B6P5;P01615;A0A087WW87;P01614	Immunoglobulin kappa variable 2-28	IGKV2-28	4	3	13147.2	12164.5	26810.9	23055.1	15596.4	12999.2	6223.22	6849.09	7766.84	25745.1	5813	7242.86	13453.3	19522.9	8003.78	14177	17914.4	15470.1	11911	20633.8	9906.57	10971.7	13563.3	13315.1	6672.85	12727	11044	21013.6	11491.1	22005.8	20930.9	16836	16085.8	18811.4	15442.4	16900	11597.6	17781.3	12790.2	12106.1	12109.8	13955.4	18750.1	10604.5	10641.2
A0A075B6R9;A0A0C4DH68	Probable non-functional immunoglobulin kappa variable 2D-24	IGKV2D-24	5	2	13824.3	14735.2	22272.2	17852.1	21379.3	18851.5	10411.2	11786.3	16517.6	34718.8	12749.4	17328.2	17872.9	29030.8	12765.9	17260.1	16101.5	15078.9	21487	20453.1	14717.9	17605.2	17994.5	20646.9	18143.6	19856.1	17263.7	19429.8	14170.6	23636.6	15238.9	20193.9	11165.2	17497.1	23027.6	15416.5	16986.1	17599.3	17404.8	16095.7	14230.5	24172.1	18257.3	17045.6	15222.4
A0A075B7B8	IGv domain-containing protein	IGHV3OR16-12	6	4	136325	132602	181973	99313.5	142788	91862	70786.8	36288.9	123251	148049	90222.8	92139.9	124534	83691.2	118158	106315	96375.1	74359.2	84950.5	143107	109199	124169	108459	167183	150880	91327.7	100394	94437.4	121842	72294.1	141966	110392	41934.7	129458	148584	112925	124274	149729	144415	91290.1	71371.8	95650.7	97907.4	77809.5	119960
A0A075B7E8	Ig-like domain-containing protein	IGHV3OR16-13	6	5	824170	797977	680065	828695	859340	730599	603348	774100	770610	1.21803e+06	798778	770515	842057	914929	654981	801029	754698	715883	787052	819654	878172	943328	931837	1.08417e+06	1.05674e+06	811417	1.01604e+06	784736	765567	824885	706218	640774	167048	750552	910426	883953	844326	1.06402e+06	779009	884714	817229	1.08055e+06	719984	825559	924241
A0A075B7F0	Ig-like domain-containing protein	IGHV3OR16-10	6	3	98958	89470.7	140362	162698	138640	126386	68217.1	94211.7	95416.4	344163	85133.2	93687.5	121661	136514	87898.2	116098	121597	133411	109003	162979	88029.1	98634.1	99966.8	116301	79711.8	114538	112316	152499	96688.2	176167	138225	147828	121362	140770	191812	123753	104354	145052	117474	144243	123403	170118	186576	86522.4	70881.3
A0A087WWU0;P0C2W7;Q5JQC4	Uncharacterized protein	ENSG00000278646	2	2	4353.34	4992.65	5219.48	4166.03	4698.38	4678.99	4039.39	4519	4457.79	7051.51	5516.86	5654	3885.86	4168.74	4113.2	4224.88	4353.03	4077.54	2955.81	4099.09	5187.82	4634.39	5049.72	5697.79	6155.79	5225.78	4889.76	3795.97	6287.15	3449.51	3121.92	4214.29	1202.89	4056.02	4435.04	4955.57	5070.81	5361.18	5439.87	5958.22	4161.95	4741.63	3128.06	3186.34	4847.79
A0A0A0MRZ8;P04433	Immunoglobulin kappa variable 3D-11	IGKV3D-11	2	2	2586.93	2454.87	4096.75	6159.67	3743.02	1844.12	1568.73	1015.88	1042.75	7729.65	1239.8	2050.54	2557.09	7418	4428.15	5025.94	1983.87	1865.65	2563.36	3562.74	1881.2	2497.45	1735.47	4403.45	1700.86	1947.48	2860.17	3634.2	3600.07	8539.88	5778.23	4944.46	3486.77	3478.26	4740.92	3133.64	2313.62	3330.35	2221.37	1981.02	1426.14	6669.69	5788.64	2765.13	2436.38
A0A0A0MS15	Immunoglobulin heavy variable 3-49	IGHV3-49	5	3	48960.7	54584.1	48189.7	58790.4	66484.3	44442.3	33303.9	35703.6	36885	105831	42956.2	39909.9	42363.2	52196.6	49942.1	69791.3	49030.5	42015.7	47825.2	60702.4	46867.5	52923.1	47271	67575.8	52005.5	39919.8	50131.8	37005.4	44708	61616	72699.8	57882.5	42301.8	49989	81243.8	45980.8	49705.9	51590.7	41987.6	38919.7	31635.6	62349.7	51552.7	39090.5	54822.1
A0A0B4J1U7	Immunoglobulin heavy variable 6-1	IGHV6-1	6	5	35421.6	34211.7	24433.5	54037.6	32789.3	44229.4	17833.2	27428	22180.2	45719	30482.8	34217.1	45640.9	55664.8	28667.7	22613.3	22559.1	22093.9	34601.3	82755.4	21039.2	29750.7	25820.1	34093	24459.3	30410	44236.2	26164.8	22103.1	79444.3	26386	38652.7	18113.6	17940.9	40952	43658.2	42526.8	31551.4	27273.9	32958.8	21145.6	46287.3	25855.2	35495.3	35400.1
A0A0B4J1V0	Immunoglobulin heavy variable 3-15	IGHV3-15	9	5	33098.5	25759.5	17620.4	29817.1	42759.6	23758	25253.7	30408.1	28542	34443.3	30602.3	31897.5	33360.8	26349.8	31278.4	30362.6	21775	31806.3	28000.1	25014.8	35389.9	31941.1	22832.2	30897.4	36358.9	24749.4	31363.1	21241.9	24210.6	27191.7	35294.7	25142.5	11739.7	24274.4	38115.8	27278.2	28524.3	30696.3	24385.9	36551.3	34970.8	28758	19001.1	31604.3	30883.4
A0A0B4J1Y9	Immunoglobulin heavy variable 3-72	IGHV3-72	9	2	10033.6	16056.3	10141.9	7463.52	11836.8	12567.6	10732.4	10594.4	9201.8	14050.9	9912.48	10884.2	10177.5	13376.9	14879.7	14978	10053.2	9886.99	9136.21	16243	8152.56	10319.4	9178.23	15278.1	9688.38	9772.43	13467.4	9470.89	8409.69	24098.7	10321.1	24913	19410.8	11113.5	19883.9	11460.8	9559.47	8999.43	11068.9	10239.8	9670.74	15580.2	29235.8	10326.5	9939.82
A0A0C4DH31	Immunoglobulin heavy variable 1-18	IGHV1-18	7	2	51896.4	58177.3	37033.6	37338.7	39629.8	29961.9	50623.5	48941.4	23370.2	31251.9	43704.2	45792.6	38250.3	36871.8	48432.5	43131.1	26258.2	38365	34245	41124.5	48379.9	52250.1	29428.9	34248.6	37834.8	28800.3	37918.8	27952.7	29056.1	49138.7	35191.6	57117.4	24130.1	33983.1	59223.5	37032.6	37774.4	29275.4	28573	40271.3	40103.6	38609.7	32674.4	41563.3	43660.7
A0A0C4DH32	Immunoglobulin heavy variable 3-20	IGHV3-20	7	3	33033.3	34789	30165.3	40545.5	27654	22402.7	18305.2	21416	27617.1	60671.9	32869.2	30313.6	32365.3	42886.4	40198.6	37148.5	31891.7	25273.3	24089.8	31463.9	22339.2	25138.6	35255.7	38777.9	35733.8	32184.2	41018.6	31432.4	37646.2	38182.1	30347.1	23335.4	10969.7	27742.7	33638.6	22766.7	20812.7	43292.6	39940.7	42385.7	20199.9	43257.1	32402.4	37435.4	37965.6
A0A0C4DH35	Probable non-functional immunoglobulin heavy variable 3-35	IGHV3-35	2	2	30693.3	31847	43339.3	27739.2	39925.1	19429.5	14669.5	8216.75	27299.4	51013.3	20411.3	19980.8	32129.7	23283.2	24127.9	30629.7	19965.6	15833.9	25228.4	33132.6	15862.6	22753.7	29428.3	59199.2	36923.9	20535.5	22173.3	21130.5	40879.7	26615	30719.2	27535.5	16454.4	44776.5	48520.7	28095.8	27141.2	43265.4	31999.3	22003.4	16961.6	22348.4	35031.8	18316.8	25402.1
A0A0C4DH38	Immunoglobulin heavy variable 5-51	IGHV5-51	4	3	16854.8	24490.6	24918.9	45931	34165.6	36301	20980	22056.4	19841.2	53955.4	28222.9	24230.9	29764.5	46334.1	19544.5	33339.8	30010.1	28662.5	24607.8	41177.1	15340.2	24135	30887.2	62164.1	29661.7	32869.7	40396.3	45976.8	40802.1	87700.3	27169.1	46538.6	32229.9	36725	63787.1	34008.7	27360.4	45707.2	36703.6	30404.5	20725.9	56434.7	83189.8	36608.1	17013.6
A0A0J9YVY3	Immunoglobulin heavy variable 7-4-1	IGHV7-4-1	3	2	6224.84	6649.48	5328.71	7988.77	7600.71	5794.09	6424.42	7356.5	15639.6	14095.6	13090.5	16744.5	5725.02	6894.46	3012.88	5995.07	5179	6486.24	10977.2	7321.06	9360.95	10238.5	18128.9	17619.8	14266.8	28564.8	13483.9	8301.38	3500.18	6308.21	7295.95	4925.06	10050.2	6148.33	9271.46	6173.48	4044.34	12850.6	11945.9	13655.4	6452.69	6337.72	5253.19	4403.4	5431.29
A0A0J9YX35	Immunoglobulin heavy variable 3-64D	IGHV3-64D	6	3	52581.7	55133.4	55973.3	60203.5	59669.6	47302.4	46066.9	43917	36260.8	84182.1	63431.9	56719.4	48801.8	48460.6	65087.5	53889.4	45589.4	50936.9	45097.2	55660.5	60447.9	59217	46945.1	51124.8	50048.2	43617.5	53447.4	44929.9	45612	48120.5	65508	59193.4	48348.6	45142.7	70057.1	54247.6	54031.8	53301.8	45425	60999.8	44396.2	48234.7	42950.9	36105.6	46821.4
A0A0J9YXX1	Immunoglobulin heavy variable 5-10-1	IGHV5-10-1	4	3	130297	130769	118359	121341	117826	105068	72973.5	78273	72961.4	185583	88519.1	80788.8	110447	119564	116224	125443	111874	123638	88017.4	112849	114350	124405	95133.9	102408	93663.1	82699.6	93548.4	120576	107068	106405	109160	93107.8	36769.7	102923	116270	102593	112938	111111	94792.1	97121.3	87056.9	136636	89235.9	114553	146983
A0A0J9YY99;P01768;P0DP03	Ig-like domain-containing protein	ENSG00000282150	12	4	7232.1	10627.8	6304.34	18695.9	24298.8	11514	9568.62	15888.9	8470.16	23180.2	16665.8	16103	25459	25279.7	10517.7	12291.1	9336.68	17495	11843.3	9923.88	14080.2	16933.2	11737.2	15898.4	17547	9785.14	12169.4	19519.6	12810.8	19804	6498.74	9960.54	4535.87	9475.19	26920.2	10573	11447.7	15659	9884.67	20045.9	12774	25300.9	14083.7	20108.5	6752.28
A0A1B0GTU1	Zinc finger CCCH domain-containing protein 11B	ZC3H11B	6	5	49656	71342.4	62430.6	51635.5	57591.6	49065	47162.7	47501.5	39881.6	50685.1	51548.6	47530.2	52419.5	40830.3	49474.3	58202.9	44872	44631.4	43814.8	63049.2	61701.8	68908	48571.4	49501.3	60774.3	41049.5	48380.8	44455.5	45016.9	43322.7	43440.8	56454.4	9298.63	47856.4	61836.3	55166.4	57975.3	55532.8	45583.7	51961.6	46548.9	56837.4	42081.1	44559.2	59920.4
A0A1B0GUV8	Lipocln_cytosolic_FA-bd_dom domain-containing protein	LOC102723971	2	2	49101.3	38648.3	37969.4	69944.5	78596.1	41358.4	33767.6	56120	47327.4	72923.4	66884.7	59467	72436.1	76331.2	42081.4	62677.3	39435.6	58274.2	50259.8	54599.6	58627.1	55205.9	47819.7	66492	70184.9	48061.6	64372.6	52919.2	55310.6	71208.3	51476.1	36135.2	18567.8	48497.1	82364.9	44753.6	49755.8	66208.7	55527.5	70929.1	54615.3	72613.2	47488.7	84999.3	51257.3
A0M8Q6	Immunoglobulin lambda constant 7	IGLC7	19	9	74479	54209.7	82351.5	110519	82916.2	89105.8	55551.9	58394.7	92688.2	156125	79355	86703.4	113204	203270	68736.9	61204.5	90599.4	96769	86128	98034	59165.9	75071.3	93878.1	112711	76784.1	99680.4	113134	156779	146411	146600	102735	83398.8	57473.1	88218.8	86447.7	74136.3	76429.4	100664	106748	80420.6	78534.7	146355	150700	181697	69806.8
A3KMH1	von Willebrand factor A domain-containing protein 8	VWA8	17	13	502426	410618	348924	530546	573035	376180	347328	435028	471748	620511	577459	585139	569274	481887	426495	488826	410108	580738	464272	383424	483246	474906	440649	560915	573589	496648	510213	474203	497591	431785	459922	376632	182623	461162	538090	435406	430139	505963	483419	614369	536029	571702	400935	530600	497243
A4FU69	EF-hand calcium-binding domain-containing protein 5	EFCAB5	4	2	15179.4	14399.9	10404.6	13208.1	14510.5	11941.3	13607.9	14319.9	12715	13863.8	15247.5	14095.8	14036.2	10719.1	14962.3	12777.3	11705.3	15771.3	11751	10854.1	14835.3	14156	12083.2	13620.9	14611.3	11888.8	13961.6	11178.3	9670.2	10755.4	14703.3	11791.5	7613.06	11171.3	16183.3	13324.3	13249.4	12197.2	11159.8	13896.6	15590.5	13040.7	9932.64	12073.3	13639.5
B3KU38;P0DPB3	IQCJ-SCHIP1 readthrough transcript protein	IQCJ-SCHIP1	4	4	26882.9	27182.4	29187.6	23064.2	28691.5	27662.6	21448.5	21000.5	38570.6	43495.9	37604.5	35295.3	31812.7	32756.6	25256.6	22092.4	24662.7	24110.3	19704.8	20771.2	28727.9	26490.9	32627.2	34945.9	39983.4	44024.6	40091.1	27639.7	37058.8	20629.1	22651.9	21880.6	6431.27	26819.3	23617	26450.9	28294.6	38947.8	41169.5	39523.8	36590.6	25121	18708.4	21136.4	30296.7
B9A064;P0CG04	Immunoglobulin lambda-like polypeptide 5	IGLL5	27	15	1.25413e+06	984182	1.35233e+06	2.55957e+06	1.55757e+06	1.26122e+06	676683	1.12931e+06	1.66221e+06	2.4894e+06	1.08636e+06	1.0542e+06	1.91295e+06	1.48047e+06	1.23755e+06	1.25374e+06	1.54556e+06	1.57685e+06	1.02948e+06	1.05389e+06	896470	1.3396e+06	1.46818e+06	1.15691e+06	1.13559e+06	1.31469e+06	1.21546e+06	1.44662e+06	1.79844e+06	2.18148e+06	1.42494e+06	1.54508e+06	865749	1.65441e+06	1.55114e+06	855920	1.00116e+06	1.61739e+06	1.42524e+06	899791	955842	2.15039e+06	1.47655e+06	909406	1.16151e+06
O14492	SH2B adapter protein 2	SH2B2	3	2	1763.12	2660.97	3672.79	3065.18	2038.12	2857.43	2505.56	1638.11	2628.78	4941.71	3106.26	2295.23	2206.09	2294.84	1479.07	2209.27	1870.32	2988.6	1682.57	3207.2	2036.73	2435.82	2299.29	1772.96	2256.27	3178.22	4121.84	4155.84	2254.46	3415.92	2951.03	2723.36	3077.85	1949.37	2064.1	2497.19	2355.96	2605.35	2634.88	3216.88	2077.31	3578.04	3098.19	1599.46	989.049
O14791	Apolipoprotein L1	APOL1	11	9	713281	732204	544712	613292	697646	633151	575471	667439	664930	802548	692315	717970	714093	828610	621623	635840	621302	660345	655701	665782	814556	859171	705562	841801	790481	745495	746434	715625	606622	805885	637398	596091	302235	565138	752608	760250	703197	756243	653850	770611	670061	877501	662424	710293	727415
O15031	Plexin-B2	PLXNB2	3	2	2450.1	3066.52	2899.36	4778.29	3478.79	2781.63	1828.19	2513.15	2933.33	3362.43	3580.71	3946.91	4254.15	3155.34	2370.63	3030.16	3667.71	3314.52	3698.97	2236.35	2851.85	2844.76	3441.69	4414.58	3582.08	3612.22	4274.4	3753.08	4256.33	4825.99	2781.63	2282.16	1580.52	3654.09	4278.05	2000.44	1580.69	4130.12	3898.09	4394.02	3241.42	3716.03	5170.13	3060.47	3303.49
O43150	Arf-GAP with SH3 domain_ ANK repeat and PH domain-containing protein 2	ASAP2	4	3	15861.1	39413.3	45466.1	17886.7	13298.9	16216.1	11844.6	15332.2	13258.4	42133.9	37016.4	28142.6	11586.4	15237.8	18616.5	38612.5	12166.9	9079.28	10832.3	22759.8	15234.5	19320.6	22553.2	25655	37210.1	22160	32173	13434.6	12548.7	12018.3	13873.1	39844.5	12817	18598.9	19980.1	14773.8	17129.5	24537.7	25434.1	25522.8	19801	15678.2	12777.7	8035.82	20390.2
O43866	CD5 antigen-like	CD5L	23	20	324919	299726	293315	324669	254962	176972	165624	148487	247828	234738	202910	220168	118098	398283	293866	303991	221819	277746	339549	223743	248304	254633	317028	373480	214756	325626	192008	295936	151096	347869	276182	315347	643929	322221	333256	260199	154323	253439	194264	167705	90627.7	162676	294946	248644	262215
O60225	Protein SSX5	SSX5	3	3	16539.7	20004.2	16001.6	17509.9	17213.9	11995	9597.96	11740.1	12548	22630.5	14326	12835.1	13664.8	16985.4	17566.6	20123.4	19324.1	15965.8	13285.4	14315.8	12999.2	15798.6	15081.5	16927.1	17743.2	14320.6	13789.3	15924.6	22562.4	15415.3	15446.1	15206.7	5571.58	17399.7	15928	16026.1	14214.9	18901.7	15116.7	13407.4	11149.4	19698.1	13909.6	13501.3	19998.2
O75051	Plexin-A2	PLXNA2	18	12	208026	183368	201822	225585	192132	194074	159086	152500	186110	251137	190907	192767	183641	200819	190458	167573	213820	226744	161144	201103	161198	201712	218217	208924	192699	194708	211182	236455	185763	181093	244511	184496	135393	191536	182257	166365	173431	223181	215978	191426	163133	216822	188536	175792	188339
O75460	Serine/threonine-protein kinase/endoribonuclease IRE1	ERN1	3	2	753498	627136	640739	669180	957013	573618	587404	711474	935298	948896	1.09405e+06	1.04909e+06	1.27822e+06	1.11371e+06	627775	727010	481128	646966	704878	709233	832774	762732	714043	1.1335e+06	1.34744e+06	857391	1.14777e+06	886955	1.12962e+06	1.06761e+06	603072	545729	238020	688908	959485	704923	710999	988016	1.0384e+06	1.19474e+06	1.12468e+06	1.0778e+06	845494	1.569e+06	709957
O95445	Apolipoprotein M	APOM	10	10	74182.2	84114.8	60069.6	60342.4	169592	30208.5	41210.6	66669.1	42326.4	60035.6	34896.1	62615.4	39682.9	46264.8	91429.2	96776.6	65392.5	50928.9	50797.8	37425.5	49367.8	49509.9	45441.5	53065.4	40991.5	53867.7	41407.6	39178.2	38958	48056.9	56706.1	80714.9	162499	55494.6	35013.8	59297.2	52065.7	46993	206120	48860.9	39967	37353	33101.9	41214	56814
P00738;F5H4B4;P80303;Q01538;Q68CZ6	Haptoglobin	HP	117	90	4.9765e+06	6.8625e+06	1.04792e+07	5.29146e+06	7.47895e+06	4.73388e+06	3.2914e+06	1.35021e+06	7.11887e+06	1.17273e+07	5.97453e+06	5.32141e+06	7.83945e+06	6.05627e+06	4.32435e+06	5.59826e+06	3.84037e+06	3.67651e+06	4.08363e+06	7.46498e+06	5.91524e+06	6.8539e+06	6.84688e+06	1.04609e+07	1.00655e+07	6.0683e+06	5.76543e+06	6.44747e+06	9.76748e+06	4.44141e+06	4.61933e+06	5.5089e+06	2.45097e+06	6.34379e+06	8.25875e+06	5.48492e+06	6.04977e+06	8.8554e+06	9.04151e+06	5.59579e+06	4.3847e+06	6.47985e+06	6.06142e+06	7.15834e+06	3.81337e+06
P00739	Haptoglobin-related protein	HPR	29	10	236179	325411	345631	529198	295492	161786	144482	179365	258206	372348	318808	401335	363322	463207	216730	316801	344495	316716	243589	170870	224365	199338	421961	442202	358466	330093	491574	385053	357516	501854	203739	256751	329102	402909	362063	120694	164006	364307	362703	361727	298827	365082	382240	334770	365373
P01009	Alpha-1-antitrypsin	SERPINA1	81	78	4.78354e+06	5.77776e+06	5.07192e+06	6.11895e+06	5.45976e+06	3.7269e+06	2.54777e+06	2.78955e+06	4.63993e+06	8.66731e+06	5.54762e+06	5.24576e+06	5.88568e+06	7.98376e+06	4.8978e+06	5.99548e+06	5.42468e+06	4.7452e+06	4.43311e+06	4.84828e+06	4.45948e+06	3.52288e+06	5.7657e+06	7.23068e+06	5.82156e+06	5.72988e+06	5.98254e+06	5.45427e+06	8.12861e+06	7.2741e+06	4.19225e+06	3.61104e+06	1.74686e+06	4.95575e+06	6.2573e+06	3.63745e+06	2.66139e+06	6.5591e+06	6.48478e+06	6.545e+06	1.15677e+06	7.34862e+06	6.20819e+06	5.95259e+06	7.26756e+06
P01023;Q7Z443	Alpha-2-macroglobulin	A2M	225	201	5.99916e+06	5.97261e+06	4.70374e+06	1.03529e+07	5.42939e+06	3.08368e+06	2.43663e+06	3.49705e+06	6.65324e+06	8.56026e+06	5.56893e+06	8.94441e+06	6.72975e+06	1.10199e+07	4.26544e+06	6.55297e+06	7.14499e+06	6.00513e+06	5.35763e+06	3.18248e+06	5.40605e+06	3.83422e+06	7.91953e+06	9.79443e+06	6.1708e+06	8.33808e+06	9.84532e+06	8.03225e+06	7.17676e+06	1.10109e+07	6.61323e+06	4.70494e+06	8.02566e+06	9.64931e+06	6.32002e+06	3.01469e+06	3.30755e+06	8.76596e+06	7.17918e+06	7.81409e+06	6.26799e+06	7.38836e+06	8.18229e+06	6.72615e+06	8.4307e+06
P01024	Complement C3	C3	48	42	1.90898e+06	1.79184e+06	1.6447e+06	2.03716e+06	2.0081e+06	1.6239e+06	1.26174e+06	1.38536e+06	1.61611e+06	2.75576e+06	1.80823e+06	1.73284e+06	1.90763e+06	2.12126e+06	1.71565e+06	1.76894e+06	1.84078e+06	1.83143e+06	1.61755e+06	1.78193e+06	1.81711e+06	1.98028e+06	1.91569e+06	2.1369e+06	2.01954e+06	1.87959e+06	1.90468e+06	1.93586e+06	1.94884e+06	1.96083e+06	1.79582e+06	1.45528e+06	665406	1.70348e+06	2.00508e+06	1.77582e+06	1.65923e+06	2.10823e+06	1.79279e+06	1.99465e+06	1.38255e+06	2.4173e+06	1.75131e+06	1.75432e+06	2.14757e+06
P01042	Kininogen-1	KNG1	24	22	3.14883e+06	3.50727e+06	3.52498e+06	3.13789e+06	2.54512e+06	3.29149e+06	3.88762e+06	5.74248e+06	3.54109e+06	3.72139e+06	3.87898e+06	6.03657e+06	4.1839e+06	6.55277e+06	3.14351e+06	3.92312e+06	2.43422e+06	2.88425e+06	3.46964e+06	3.05702e+06	3.49979e+06	3.27129e+06	3.70593e+06	3.36609e+06	4.44058e+06	5.67694e+06	3.31826e+06	3.61243e+06	4.97728e+06	5.83951e+06	3.79498e+06	4.02796e+06	3.24762e+06	3.57672e+06	2.86368e+06	3.61386e+06	3.30641e+06	3.51199e+06	5.71508e+06	4.6599e+06	4.25445e+06	3.45387e+06	3.82491e+06	4.5517e+06	916938
P01591	Immunoglobulin J chain	JCHAIN	12	11	138134	127442	132238	172017	151382	93405.8	75943.9	114755	202536	246773	232287	147624	126386	410210	117378	222413	126924	154681	222487	134554	127626	191199	288134	259924	150591	249002	152849	181897	100242	359101	150905	120286	236861	143925	192304	257169	101049	155476	158614	101353	88610.3	166738	208680	159110	126451
P01597;P04432;A0A0C4DH73;P01611	Immunoglobulin kappa variable 1-39	IGKV1-39	4	3	130193	89122.1	17742.8	19484.6	42180.5	14846	3303.02	3088.37	16407.5	157862	1888.15	2627.71	33668.4	80523.8	95273.3	101751	26311.5	2385.61	9308.43	32819.7	1032.08	19330.4	16963.4	157203	37587.5	1973.42	33255.9	11304	24651.7	171821	149243	56059.6	32264.6	87221.2	66312.6	10635.5	2340.27	38880.4	51344.7	678.263	2106.84	69942.9	95456	10622.2	154700
P01599	Immunoglobulin kappa variable 1-17	IGKV1-17	3	2	9262.79	6960.2	14197.2	10199.3	5841.63	4350.62	5761.86	2832.49	2289.93	14490.8	4022.13	3041.07	6215.07	9819.08	8444.61	6701.44	8105.99	5368.66	7425.17	6526.59	7234	4573.85	8334.38	6004.33	3871.54	5377.61	5702.11	11240	6027.35	7673.99	11243.2	10925.5	12313.2	10323.6	7291.04	4217.1	3722.86	9037.5	5480.55	3122.49	4894.85	10068.2	8674.59	3929.91	10384.7
P01602	Immunoglobulin kappa variable 1-5	IGKV1-5	5	4	54977	50901	72716.9	108093	82182.1	64483.5	34609.8	47335.2	60590.5	150329	47684.4	67127.4	63115.2	78738.3	39938.8	45894.5	71516.8	73109.2	72965.9	68929	50175.9	49072.6	71344.8	81784.3	64669.7	71197.1	59545.5	109166	66174.1	70238.5	87002.2	61941.1	99191.4	99318.4	97951.6	59290	56012.6	85556.8	69118.4	72914.1	57390.6	88087.5	90287.7	53720.2	58167.5
P01619	Immunoglobulin kappa variable 3-20	IGKV3-20	7	4	33992.4	47478.5	54310.4	43050.5	35323.6	27425.4	23032.1	26236.4	17677.7	62286.1	24504	26726.2	38208.6	44573.6	50338.1	38696.1	31441.4	28603	30800.2	38888.3	30291.5	34610.5	23896.6	35649.6	27034.9	22970	30192.4	40459.6	32410.8	70975.1	46647.6	61078.5	60159.1	30608.4	59505.1	38835.1	28563.6	42334.7	29632	27123.6	21611.1	47128.1	57032.9	36568.8	24455.9
P01700	Immunoglobulin lambda variable 1-47	IGLV1-47	4	3	77022.5	84668.7	105466	123251	91965.2	95782.3	49671.1	52729.4	87166.7	170202	71954.5	74612.8	89287.3	113364	77084	58944.4	95960.6	92615.9	87730.4	109142	64531.6	85676.1	91471.6	99856.9	76809.3	89006.4	76262.3	99139.1	81061.5	94325.4	92382.6	104234	89067.2	84374.1	102092	74822.8	79658.4	126740	86237.6	81064	55968.8	139533	109107	73063.7	68084.5
P01714	Immunoglobulin lambda variable 3-19	IGLV3-19	4	4	57469.3	47327.9	56672.6	68590.1	47928	62291.3	32448.2	47991.6	58580.3	76157.9	51695.7	45421.3	49538.9	66452.6	58646.8	33073.9	64543.5	60438.4	35057.2	50981.1	36238.1	49336.5	61035.5	51782.3	58732.3	57993.5	53703.8	72871.3	64834.5	51173	57868.8	62556.6	51829.3	68640.5	37237.4	38180.2	55686	49523.9	57444.9	41843	38556.3	113865	68094.4	37071.9	51282.6
P01780	Immunoglobulin heavy variable 3-7	IGHV3-7	10	5	98818.2	81678.3	101523	97177.6	68386.1	60467.7	51945.6	63488.9	74764.8	132583	55195.4	76722.4	74048.7	100289	90907.3	96062.9	57443.3	65703.7	91515.9	121229	63663.6	93302.2	66920.4	103360	72675.5	64753.2	77043.4	90536.7	57392.4	116956	148499	101333	94003.8	81505.8	106560	71545.2	66030.1	89701.2	63260.3	68469.4	42593.5	72713.7	91180.6	85134.2	85118.5
P01782	Immunoglobulin heavy variable 3-9	IGHV3-9	6	2	46776.5	61756.4	76801.6	103855	86107.8	61492.7	49925.1	52549.3	34828.3	69814.1	50115.8	57152.6	61389.7	65576.4	39980.1	73179	55531	63507.7	74593.8	84964.3	54932.4	63659.2	48048.1	40614.1	46687.9	49441.4	38735.8	62205.3	50480.9	52831.4	46583.6	62479.7	42504.8	63326.4	78361.7	61575.8	49650	66162.4	55754.8	61385.1	46251.9	49456.8	60858	65370.4	41191.3
P01834	Immunoglobulin kappa constant	IGKC	41	39	3.11879e+06	2.52483e+06	3.41673e+06	3.78624e+06	3.66363e+06	3.17127e+06	2.38908e+06	2.27595e+06	2.76735e+06	5.56251e+06	2.96157e+06	2.47108e+06	3.20691e+06	4.46346e+06	3.29612e+06	3.38824e+06	2.99497e+06	2.91353e+06	3.19056e+06	3.89181e+06	2.6519e+06	2.8666e+06	2.95358e+06	3.43926e+06	2.55389e+06	3.28629e+06	3.39699e+06	4.12568e+06	3.20566e+06	4.88095e+06	4.21561e+06	2.9223e+06	2.41626e+06	3.3488e+06	3.60743e+06	3.66477e+06	2.92933e+06	3.47274e+06	3.40818e+06	3.17648e+06	2.8545e+06	3.77658e+06	4.19832e+06	3.45905e+06	2.62715e+06
P01857	Immunoglobulin heavy constant gamma 1	IGHG1	79	58	3.24349e+06	4.13875e+06	6.41378e+06	6.97988e+06	5.27817e+06	5.39874e+06	3.5702e+06	3.95485e+06	3.18493e+06	1.20853e+07	5.85067e+06	3.77296e+06	4.69899e+06	7.28599e+06	4.71382e+06	6.15975e+06	4.22538e+06	4.59335e+06	4.32803e+06	6.56652e+06	3.12351e+06	3.65249e+06	4.40417e+06	7.56407e+06	4.26105e+06	5.92336e+06	7.32042e+06	8.45308e+06	5.65674e+06	9.24902e+06	5.11604e+06	6.56986e+06	5.01239e+06	4.81356e+06	7.56476e+06	6.62592e+06	5.69703e+06	6.9461e+06	4.91419e+06	4.90397e+06	4.05811e+06	8.18804e+06	1.06671e+07	4.45944e+06	2.98333e+06
P01859	Immunoglobulin heavy constant gamma 2	IGHG2	55	39	1.98775e+06	1.91001e+06	2.63999e+06	4.01416e+06	3.10989e+06	2.22051e+06	1.42508e+06	1.53759e+06	1.14877e+06	4.35434e+06	1.80994e+06	2.04977e+06	2.56759e+06	3.89606e+06	1.96088e+06	2.70752e+06	1.92451e+06	1.70151e+06	2.67433e+06	3.42988e+06	1.48911e+06	2.36142e+06	1.83425e+06	1.85244e+06	1.76615e+06	2.59569e+06	2.33611e+06	3.08688e+06	2.15999e+06	3.24531e+06	2.45659e+06	2.59475e+06	2.26594e+06	2.59856e+06	3.22076e+06	1.87323e+06	1.44456e+06	2.86961e+06	2.50087e+06	2.18609e+06	1.4604e+06	2.26715e+06	3.05079e+06	3.25008e+06	1.95027e+06
P01860	Immunoglobulin heavy constant gamma 3	IGHG3	28	12	503838	415045	276717	759398	716589	420118	339370	309975	615176	833671	259404	583292	291415	991025	407131	232580	611967	602984	326632	298471	373375	518698	466923	700504	489467	600014	249127	527562	372046	719225	726032	581483	220811	528862	466842	493268	250993	574695	614499	417178	266716	820714	759224	773034	445134
P01861	Immunoglobulin heavy constant gamma 4	IGHG4	22	12	587512	734339	285445	1.88983e+06	966428	886475	847547	501322	678481	778843	802245	1.51553e+06	795155	756719	817063	1.35473e+06	942194	400675	1.71297e+06	843007	619882	937482	393922	1.53199e+06	449451	550306	583727	846673	1.80891e+06	2.84332e+06	688811	995295	1.43396e+06	1.27253e+06	688171	1.18966e+06	516640	678219	996359	919945	576844	1.52442e+06	614925	656259	477660
P01871;P0DPB6	Immunoglobulin heavy constant mu	IGHM	66	58	2.67927e+06	2.61009e+06	2.58382e+06	3.17926e+06	2.47146e+06	1.51086e+06	1.57484e+06	1.66762e+06	3.35506e+06	3.46957e+06	2.64806e+06	3.3075e+06	1.79765e+06	5.3869e+06	1.95482e+06	2.69157e+06	1.85648e+06	2.42754e+06	3.46921e+06	2.20424e+06	2.70289e+06	2.86818e+06	4.09151e+06	4.89176e+06	3.17434e+06	4.56911e+06	2.73484e+06	3.94446e+06	1.77257e+06	4.92948e+06	2.54403e+06	2.73707e+06	4.73709e+06	3.03387e+06	3.43924e+06	2.3443e+06	1.25505e+06	3.26902e+06	2.57563e+06	2.36454e+06	1.41115e+06	2.49888e+06	3.99723e+06	3.65295e+06	2.13126e+06
P01876;Q5W150	Immunoglobulin heavy constant alpha 1	IGHA1	54	39	4.45577e+06	3.13813e+06	4.09877e+06	6.49898e+06	3.71139e+06	5.46881e+06	4.30201e+06	3.63772e+06	5.61883e+06	1.05063e+07	4.93208e+06	4.77943e+06	5.27258e+06	1.02857e+07	4.37327e+06	4.87055e+06	6.97631e+06	5.00982e+06	3.43978e+06	7.76347e+06	2.9078e+06	6.19695e+06	6.73411e+06	4.62227e+06	3.62728e+06	4.44345e+06	5.85646e+06	6.4856e+06	2.98853e+06	5.67026e+06	6.96789e+06	3.26298e+06	2.38229e+06	5.99852e+06	4.31247e+06	3.10718e+06	4.39178e+06	5.49699e+06	6.0087e+06	3.21038e+06	2.37128e+06	5.73268e+06	5.1634e+06	4.72001e+06	3.96947e+06
P01877	Immunoglobulin heavy constant alpha 2	IGHA2	19	6	204420	138346	135945	157498	176883	193185	149962	109839	410622	538599	86626.4	110618	166239	236210	54111.8	168518	91672.5	207718	112725	309528	106976	117822	292367	65785.7	84320.8	193288	211071	150621	81386.2	385698	185081	143830	59279.4	58199.5	172233	56624.4	155667	113862	172294	114097	54109.4	127207	119648	100005	174499
P01880	Immunoglobulin heavy constant delta	IGHD	6	5	936482	792796	829225	726827	785844	704097	693509	675397	925287	1.09365e+06	1.0176e+06	994203	1.08294e+06	906622	831097	742269	616344	719901	710828	836231	852501	843886	788660	1.10874e+06	1.14927e+06	865385	933218	935459	1.02153e+06	868638	753201	761175	449003	689547	846411	813234	820494	865699	1.00269e+06	988572	995651	975774	920236	977515	796570
P02042	Hemoglobin subunit delta	HBD	8	4	26362.9	54715.3	32972	46191.2	56540.9	40595.9	45544.3	59866.3	28464.7	39197.4	45689.9	44536.4	44988.9	42630.1	44896.2	47092.2	41013.5	50205.8	41857.1	42173.7	50087.3	62376.9	28727.5	42513.5	39071.7	32321.3	35315.4	36799.5	44803.2	49161.8	24816.1	59082.6	29487.3	36314.2	69215.4	38554.8	42117.5	39956.2	35856.5	43170.6	38551.9	43087.9	34199.4	59506.9	36032.1
P02100	Hemoglobin subunit epsilon	HBE1	6	3	13861.2	13561	10691.2	22078.7	18947.8	11016.3	7657.47	9487.05	17475.1	19299.2	13047.4	20894.3	12691.5	22755	11058.9	12795.4	18067.3	12479.4	14722.5	12088	11489.5	12911.3	19525.1	25477.1	19187.7	17581.4	17812.4	12558.7	14463.9	18815.8	17850.9	16858	11763.8	17285.7	19523.4	12030.2	10261.9	21482	17973.8	16625.1	12443.6	19907.4	17955.5	17615.9	20012.3
P02647	Apolipoprotein A-I	APOA1	75	74	3.24595e+06	3.69367e+06	3.34867e+06	4.30917e+06	4.47012e+06	2.89991e+06	2.09783e+06	2.92904e+06	4.04932e+06	6.30943e+06	4.27063e+06	4.63254e+06	4.24501e+06	4.83478e+06	2.96947e+06	4.04028e+06	3.5214e+06	3.17874e+06	3.81639e+06	3.46887e+06	3.46618e+06	3.40288e+06	4.37748e+06	5.44192e+06	4.09322e+06	3.9474e+06	4.42653e+06	3.94438e+06	5.23214e+06	4.17028e+06	3.34616e+06	3.64147e+06	1.61511e+06	4.73676e+06	4.61101e+06	3.5186e+06	3.15638e+06	5.50479e+06	4.00417e+06	3.9062e+06	3.68293e+06	4.69896e+06	3.57843e+06	3.38308e+06	5.37194e+06
P02649	Apolipoprotein E	APOE	10	10	591991	614129	608146	445097	371872	532448	706406	933851	423496	1.01459e+06	738225	888609	642128	1.28035e+06	578246	695051	464654	395706	475997	602051	537731	550232	495925	753697	649329	1.25113e+06	777648	560596	1.23965e+06	1.24565e+06	527608	581943	610229	578725	459329	577081	483008	867144	1.00755e+06	844376	764119	701751	696412	1.1052e+06	156321
P02652;Q9H3Q1	Apolipoprotein A-II	APOA2	36	30	609121	988854	661317	974821	1.21797e+06	690847	329337	383316	689180	1.46392e+06	725893	722993	926962	1.26745e+06	1.12964e+06	1.21446e+06	850958	661588	602152	647920	441779	551959	653046	1.09586e+06	765786	682318	670208	712794	1.19937e+06	1.11766e+06	830439	1.22858e+06	436287	1.27667e+06	1.12204e+06	580544	529375	1.07233e+06	984462	545489	456757	960206	776581	597934	1.76386e+06
P02656	Apolipoprotein C-III	APOC3	6	5	174704	464815	208256	245182	311697	272165	197472	189769	235389	516533	260341	204251	257232	359559	285409	328265	201679	178966	245420	293174	241492	252924	187223	243094	132867	198830	227271	243439	389338	245521	239396	188622	204903	483635	272394	278577	281830	300850	193974	174717	135445	199332	212849	183547	409040
P02671	Fibrinogen alpha chain	FGA	22	21	228419	217194	256000	188084	153052	217873	305671	409554	229208	277842	222888	311394	210026	283012	193510	260123	198319	244780	189367	255774	199721	217433	239868	230072	224365	376770	170653	148943	311744	301931	254992	258477	261088	269018	263982	264894	214226	243198	373295	373287	168489	209965	202344	248351	197792
P02675	Fibrinogen beta chain	FGB	19	19	24157.2	32949	24790.4	28244.1	24675.3	15411.5	13644.7	17004.2	14034.8	34064.6	15229.2	15475.3	21343.3	26451.5	25569	24506.1	21532.7	25437.2	15737.5	22278.4	16339.1	23262	25114.4	19737.2	14845.1	14421.1	19074	23443.8	20747.2	34692.1	23123.3	21027	21701.4	23424.2	26739.3	17737.3	18038.1	19401.8	18236.7	16324.5	11569.6	31051.3	21945.3	17796.1	26130.7
P02679	Fibrinogen gamma chain	FGG	13	13	15986.5	11202.2	12846.7	23524.2	12458.4	8044.89	7315.71	6748.37	13014.5	20580	10980	16027.2	17742.9	37494.5	11694.7	14452.7	14375	12111.2	10055.7	10989.7	12037.3	9546.71	14746.3	19112.4	13103.4	17787.8	21579.4	21594.8	22206.3	40320.1	16569.3	10967.7	18659.4	20030.8	14422	8762.81	9400.31	17675.2	18901.6	16059.6	13276.2	20782.1	21952.4	24632.7	20907.8
P02749	Beta-2-glycoprotein 1	APOH	4	3	5.01779e+06	5.97278e+06	4.51789e+06	6.49786e+06	4.70854e+06	5.38538e+06	6.96419e+06	1.23781e+07	6.29944e+06	9.49994e+06	8.09528e+06	1.2745e+07	8.26505e+06	1.52479e+07	4.49524e+06	5.13394e+06	3.10848e+06	5.28628e+06	5.81013e+06	5.08416e+06	7.00612e+06	5.13503e+06	7.10671e+06	7.84615e+06	7.19571e+06	1.03523e+07	7.62573e+06	8.43093e+06	1.14852e+07	1.41368e+07	5.70301e+06	5.47422e+06	4.51423e+06	4.61787e+06	4.97693e+06	5.86015e+06	7.16915e+06	8.95337e+06	1.38472e+07	1.00608e+07	8.93373e+06	9.09991e+06	9.06653e+06	9.35907e+06	11003.7
P02760	Protein AMBP	AMBP	16	14	1.82942e+06	1.77913e+06	1.93807e+06	1.59763e+06	1.44852e+06	1.69578e+06	1.95742e+06	2.85513e+06	2.06142e+06	2.22998e+06	1.91909e+06	3.64119e+06	2.63334e+06	4.68314e+06	1.34344e+06	1.5755e+06	1.67786e+06	1.7717e+06	1.69438e+06	1.64481e+06	1.91169e+06	1.92064e+06	1.97826e+06	1.92602e+06	2.42314e+06	3.68506e+06	2.2143e+06	2.27959e+06	3.12866e+06	3.6128e+06	1.8927e+06	1.88966e+06	1.87967e+06	1.64851e+06	1.74741e+06	1.79262e+06	1.74073e+06	2.17278e+06	3.85151e+06	3.164e+06	2.72463e+06	2.70966e+06	2.51431e+06	3.49626e+06	280881
P02763	Alpha-1-acid glycoprotein 1	ORM1	34	28	1.79148e+06	1.73658e+06	1.90159e+06	1.23214e+06	1.6968e+06	1.78979e+06	1.48996e+06	1.39304e+06	1.16675e+06	2.33184e+06	1.85282e+06	1.69906e+06	1.86006e+06	1.92981e+06	2.16895e+06	1.76139e+06	1.04891e+06	1.11429e+06	1.38398e+06	1.96144e+06	1.59979e+06	2.27984e+06	1.34895e+06	3.1245e+06	1.89028e+06	1.31737e+06	1.67307e+06	1.11243e+06	1.60881e+06	2.05459e+06	2.01992e+06	1.75353e+06	1.94086e+06	1.40108e+06	2.07902e+06	1.35069e+06	1.48656e+06	2.16783e+06	1.30776e+06	1.26766e+06	1.58309e+06	1.67887e+06	1.25003e+06	1.76127e+06	1.34859e+06
P02765	Alpha-2-HS-glycoprotein	AHSG	12	11	187623	161079	172333	151564	178835	124749	97221.7	102584	131604	215036	120826	136747	143985	149104	191223	139726	140276	139319	129128	153788	143657	156898	131623	179067	163838	127556	138645	138316	159128	143539	128984	143507	67699.4	139416	188473	146521	145643	165164	143252	135434	109788	167553	132650	125475	163063
P02766	Transthyretin	TTR	26	24	40079.9	40802.3	40814.7	47634.1	39614.7	27791.7	37509.1	59519.6	42521.3	52320.2	38473	78028.2	50995.6	36068.9	35641.1	40489.7	45448.7	49649	34649.6	34503.3	46781.9	36117.4	51497.8	45761.6	47437	61889.4	26610.6	41004.9	52770.7	45747	41945.5	35508.1	42659.4	44535	55525.3	51152.9	41513.6	62197.6	58121.5	56782.1	40723.1	31152.3	59598.5	27880.2	1.65561e+06
P02774	Vitamin D-binding protein	GC	15	12	97750.9	91800.3	80075	91934.3	103709	82925.3	65913.2	72379.5	66261.2	105742	98964.9	84037.4	94535.8	82424.4	104803	86669.1	67407.5	85967.3	75918.5	87440.1	86856.3	92212.1	74711.9	102072	100881	66001.8	97757.8	76107	77189.5	89515.1	141413	75231.4	28175.8	68993.2	120020	81811	80122.4	92095.4	70909.2	92936.3	89124.2	100206	68067.7	93578.5	85646.5
P02787;P50502;Q12980;Q8NFI4;Q96MW1	Serotransferrin	TF	286	260	2.48907e+07	2.83691e+07	2.34621e+07	2.37136e+07	2.50307e+07	2.33761e+07	1.94458e+07	2.12629e+07	1.91465e+07	3.48188e+07	2.41127e+07	2.19788e+07	2.52914e+07	2.65116e+07	2.46569e+07	2.37412e+07	2.16999e+07	2.1258e+07	2.13909e+07	2.66371e+07	2.81024e+07	3.16115e+07	2.62899e+07	3.0105e+07	3.00263e+07	2.3438e+07	2.53484e+07	2.34177e+07	2.25234e+07	2.53447e+07	2.03234e+07	2.31634e+07	5.72971e+06	1.97855e+07	2.77253e+07	2.67343e+07	2.58056e+07	2.93691e+07	2.17207e+07	2.60629e+07	2.24101e+07	3.24531e+07	2.16049e+07	2.28851e+07	2.75366e+07
P03952	Plasma kallikrein	KLKB1	3	3	215.138	111.859	959.543	688.426	390.306	242.745	70.4689	57.9195	470.614	4322.07	393.226	189.844	348.526	1793.95	134.183	211.314	399.587	169.62	264.175	1020.69	185.659	118.598	488.742	379.332	368.627	263.48	732.706	406.492	703.539	4124.84	28.3932	208.55	46.9609	421.075	875.478	79.3256	48.3345	532.184	305.157	176.131	348.215	507.774	236.666	390.251	1053.88
P04003	C4b-binding protein alpha chain	C4BPA	33	31	848904	802657	1.34144e+06	836621	733831	1.22657e+06	927776	1.46743e+06	1.14011e+06	1.27799e+06	1.43137e+06	1.66867e+06	1.22938e+06	1.94882e+06	728104	828999	661170	867731	794810	1.10933e+06	908189	977426	1.09664e+06	1.01913e+06	1.25584e+06	2.11142e+06	1.47341e+06	911816	2.21433e+06	2.16429e+06	1.45967e+06	1.06723e+06	1.08046e+06	1.13029e+06	927384	1.03174e+06	771366	1.369e+06	2.07389e+06	1.59301e+06	1.42868e+06	1.1096e+06	1.64708e+06	1.24475e+06	530734
P04083	Annexin A1	ANXA1	16	11	376650	397203	312932	504256	391806	261225	196188	280435	456570	658125	536137	494084	502203	682106	313671	440526	399694	396887	367234	352490	323252	249410	506161	580036	528237	588013	606867	499843	648069	652144	304788	237846	92043.7	365403	440668	259613	197601	521189	554419	731142	149260	676523	508126	585012	614610
P04264	Keratin_ type II cytoskeletal 1	KRT1	24	18	7474.9	5872.68	5606.65	4046.79	3564.44	3720.24	2819.16	3600.67	3943.67	3456.09	4630.59	4052.27	4289.34	6805.22	5885.2	5502.09	3603.26	2895.74	3712.53	3899.46	3806.81	3507.31	3875.22	3533.51	5320.84	5557.51	4213.12	5013.33	4399.31	4560.83	7541.62	6455.71	5261.96	4386.63	5395.21	3706.28	3398.57	3262.63	5662.79	3754.83	4310.52	4084.59	4050.08	4180.61	159338
P05090	Apolipoprotein D	APOD	15	12	270537	271843	209025	308177	294724	187772	142637	172914	283215	455726	276753	280533	269625	362922	248124	301654	234410	245172	250367	208286	248421	202727	300638	404724	281129	279719	328203	229562	347496	254800	260515	207257	152936	293411	313234	201119	173155	357803	297457	297182	195252	281405	243803	237428	378795
P05155	Plasma protease C1 inhibitor	SERPING1	26	24	1.50994e+06	1.56934e+06	1.23206e+06	1.56883e+06	1.06349e+06	1.42096e+06	2.08805e+06	2.11573e+06	1.47733e+06	1.99818e+06	2.11796e+06	2.83986e+06	2.07514e+06	3.84781e+06	1.15952e+06	1.25443e+06	910729	1.08377e+06	1.32826e+06	1.57084e+06	1.93617e+06	1.45462e+06	1.57794e+06	1.48529e+06	2.55324e+06	2.68269e+06	2.13934e+06	1.58699e+06	2.71907e+06	2.27396e+06	1.23162e+06	1.45699e+06	1.82662e+06	1.52779e+06	1.67975e+06	1.36859e+06	1.50271e+06	1.98554e+06	2.50758e+06	2.36715e+06	1.63569e+06	1.73108e+06	1.48502e+06	2.69923e+06	934519
P05783	Keratin_ type I cytoskeletal 18	KRT18	3	2	472869	395851	564424	819246	705329	420910	286599	375111	435128	1.2732e+06	465177	436274	553761	698813	466600	711749	581851	574593	528333	605057	381243	457577	521264	639577	475097	605966	561406	830895	535345	752598	867196	488430	444442	672122	714905	446309	416318	809853	624481	574132	381670	665329	795409	520573	440220
P06241	Tyrosine-protein kinase Fyn	FYN	5	3	134043	99043.5	108908	213703	136971	179746	140676	182727	302579	372289	225048	231802	213511	372313	121373	134932	170434	144193	110733	191387	119503	202757	239079	164715	197567	268550	287290	204846	126229	251595	185931	113812	69281.6	153913	160335	95110.6	136072	222542	266975	186283	199922	196503	166280	200310	118391
P06312	Immunoglobulin kappa variable 4-1	IGKV4-1	3	2	23182.1	37802.2	19800.4	21606.5	31880.2	26765.3	20971.9	28461.6	21925.9	32383.9	21814.2	22045	29521.3	26626.1	27316.9	24510.3	21814.3	17833.4	25973.1	31890	26860.4	38839.9	27486.2	42727.5	42512.4	17887.8	33152.1	18402.2	22440.8	33179.7	21771.5	23518.1	42011.2	20793.2	41293.9	28434.2	27616.2	36770.9	21988.8	25505.4	27218.1	43970.8	27928.8	28069	33481.7
P06331;A0A0C4DH41;P01824;P01825;P0DP06;P0DP08;A0A087WSY4;A0A087WW49;A0A0J9YWU9;P0DP07	Immunoglobulin heavy variable 4-34	IGHV4-34	3	2	72765.4	55149.8	80142.4	108441	70274.6	69414.8	34332.6	43114.3	45225.4	84063.7	50239.7	53575.5	78851.6	80050.7	65395.5	57392.5	65822.5	65017.7	59887.9	103658	43914.7	57792	56760.6	79288	48032.2	53646.8	48472	74488.2	57062.8	85058.2	73724.6	87256.5	64207.3	80974.6	79416.1	59300.1	70753.9	69719.7	65641.3	48037	39574.5	91098.6	68940.6	45070.7	53470.8
P06727	Apolipoprotein A-IV	APOA4	2	2	2.52603e+06	2.78217e+06	1.81327e+06	2.59106e+06	1.57686e+06	2.3967e+06	2.61538e+06	3.97117e+06	2.33533e+06	2.84801e+06	3.10202e+06	5.00488e+06	4.46762e+06	5.94032e+06	2.44741e+06	2.76333e+06	1.4765e+06	2.25882e+06	2.8075e+06	2.37622e+06	3.8162e+06	4.20161e+06	2.48399e+06	2.38626e+06	3.13952e+06	4.05537e+06	3.08451e+06	4.32253e+06	4.1362e+06	4.31696e+06	2.69679e+06	2.82348e+06	2.20359e+06	2.09428e+06	2.23468e+06	3.27079e+06	2.47166e+06	2.54217e+06	3.38763e+06	4.45807e+06	3.20025e+06	3.89784e+06	3.93647e+06	3.61461e+06	244442
P08048;P17010	Zinc finger Y-chromosomal protein	ZFY	3	2	22647.8	15287.5	10753.7	9804.06	10279.7	7920.37	4956.6	5843.52	3834.14	2851.88	3835.17	5255.79	2100.12	842.928	25174.7	12252.4	10567.4	8859.57	9880.67	7644.82	5467.83	5133.28	5465.85	4888.19	3532.71	3330.57	1162.11	2565.18	2749.58	825.642	5656.78	14665.3	18439.6	10017.1	9762.96	8761.79	7712.32	6308.06	3017.78	3855.87	2818.44	1992.15	1541.22	107.556	26285.3
P08185	Corticosteroid-binding globulin	SERPINA6	5	4	34052.3	36988.9	33540.3	48813.4	44496.6	25957.5	18796.3	27504.3	36502.1	54181.5	45871	47240	37332.5	43016	32837.9	43342.5	33991.5	31301.9	40783	36606.2	31662.7	27980.4	38253	48612.2	42474.1	36582.2	43270.6	33628.2	46924.3	52184.6	33643.3	37275.9	21103	44633	51149.4	29152.3	26790	44676.6	39010.6	41133.7	28031.4	45067.3	34184.2	39275.8	64494.6
P08621	U1 small nuclear ribonucleoprotein 70 kDa	SNRNP70	2	2	156764	123406	112693	188116	211239	121730	122274	148888	121497	162089	153342	158382	132231	85255.3	150026	158213	138913	203535	220470	152259	164572	150770	116346	151829	158415	117380	116971	104612	94957.8	82505.6	157790	156784	40553.6	141254	199899	171955	204191	142458	112769	169808	140635	136110	101461	87752.2	198387
P08779;P02533	Keratin_ type I cytoskeletal 16	KRT16	5	3	4999.32	8517.69	9291.17	6745.63	8538.98	5256.38	4277.61	5734.6	4166.87	10626.3	4026.55	3624.77	4849.44	3936.52	4094.73	7153.64	6763.21	5622.64	5050.77	8498.57	7713.11	9231.7	5563.95	6701.15	6998.39	4421.89	3782.73	5101.68	4905.96	3839.36	5186.64	7409.62	684.764	4789.27	9759	7441.65	6864.84	7111.82	5374.51	4954.28	3085.53	8905.12	4094	3191.08	5914.33
P0C0L4;P0C0L5	Complement C4-A	C4A	10	9	162831	146169	166134	160450	169516	141456	125418	135031	157891	224935	151878	156963	141822	163274	145973	193534	150235	145574	154009	156821	152564	161448	166066	199673	183834	164591	159585	134287	130343	141911	175288	138501	93607.7	160392	162075	148008	141882	198489	171097	166149	145328	183458	118748	116262	176414
P0DOY2;P0DOY3	Immunoglobulin lambda constant 2	IGLC2	11	2	6030.92	2796.76	3524.49	3489.03	2839.56	2509.55	2272.87	1617.77	2160.1	5921.26	2058.29	2024.61	2845.37	4986.52	5756.64	3087.87	2551.42	5082.89	2120.73	1874.32	2248.51	2485.66	2694.03	2848.85	1843.19	2592.65	2480.51	5613.1	4132.74	3487.14	5709.66	4198.28	3567.88	3127.22	2731.91	2043.98	2165.29	2570.71	2253.53	2174.32	1404.32	4587.07	4094.79	3307.85	3327.51
P0DP42	Transmembrane protein 225B	TMEM225B	2	2	61016.4	100493	89240.2	96362.2	125079	72839.4	106986	94327.9	43124.9	124507	148130	98156.3	127663	88002	89181.3	78653.8	49686.2	117237	66250.8	76906.2	156248	116635	58172.7	60646.2	99012.3	66972.7	74115.5	82732.5	85484	105901	46046.2	67762.7	24097	46388	133014	82072.9	94169.9	78232.5	58876	133174	91339.3	111296	59640.6	91552.5	46533.5
P10909	Clusterin	CLU	20	18	1.37179e+06	1.51511e+06	1.50683e+06	1.17548e+06	987411	1.31746e+06	1.60095e+06	2.41212e+06	1.5669e+06	1.81211e+06	1.7178e+06	2.42674e+06	1.65182e+06	2.41452e+06	1.11941e+06	1.29706e+06	1.11524e+06	1.17679e+06	1.33235e+06	1.44854e+06	1.649e+06	1.41428e+06	1.5461e+06	1.50929e+06	1.82118e+06	2.33343e+06	1.42816e+06	1.66786e+06	2.5863e+06	2.51586e+06	1.47861e+06	1.53019e+06	1.42673e+06	1.44684e+06	1.22862e+06	1.34333e+06	1.37805e+06	1.7348e+06	2.6284e+06	2.18376e+06	1.52334e+06	1.55905e+06	1.95835e+06	1.79666e+06	676962
P11137	Microtubule-associated protein 2	MAP2	6	3	37270.4	40147.6	40590.9	45678.5	48555.2	44874.5	36166.5	34397.9	30633.5	61455.9	33425.7	36493.6	43295.9	68446.9	36165.6	40896	42301.4	34653.6	44554.3	61130.7	43908	48895.2	32874.4	47378.4	40152.2	40379.3	42117.9	56509.6	49098.6	86761.6	45350.4	46488.8	19214.5	37304.1	51251.8	56766.7	43675.7	40841	44124.5	41463.1	30471.6	56862.2	66243.3	53214	38986.5
P11488;A8MTJ3	Guanine nucleotide-binding protein G(t) subunit alpha-1	GNAT1	3	2	201067	189287	150950	165014	166398	163430	132246	146747	128978	178126	125626	123102	116823	110667	206275	176148	150774	163239	158714	163929	184547	189936	165466	189645	169816	127871	132411	122988	99015.7	99829.7	191250	150057	59537.1	142976	169366	200930	174596	183607	126170	143680	124422	141675	100558	80939	237619
P13073	Cytochrome c oxidase subunit 4 isoform 1_ mitochondrial	COX4I1	5	5	215351	208964	185551	210231	229114	186341	167922	206778	179472	245017	214766	205637	198880	192309	179701	212200	185091	189652	200242	202126	222366	227304	209884	247154	244314	181192	218800	183911	183575	198738	179119	183264	85698	192773	241456	212761	203294	237093	187998	211931	211971	238036	161366	187183	253417
P13645;P19012;Q7Z3Y8	Keratin_ type I cytoskeletal 10	KRT10	7	3	33456.7	26695.7	29497.9	37375.7	31653.9	23835.4	19261.9	29508.4	20891.3	36073.9	26820.8	27902.8	25642	28556.7	22852.3	26898.1	32254.1	31526	29661.4	30563.9	25988.2	39700.3	24177.6	27559.9	26516.5	24807.2	24824.4	24543.5	31604.1	25628.1	23966.8	26853.4	20546.3	27373.3	29863.9	32487.3	23297	27531.5	25841.5	31568.9	16845.6	31610.1	23228	22378.8	40788.8
P15814	Immunoglobulin lambda-like polypeptide 1	IGLL1	5	3	65439.2	38301.3	40765.2	64590.3	61396	44229.7	24906.2	20853.6	45066.3	100047	27740.6	59425	96066.1	63458.2	52766.3	68503.7	60407.9	52397.5	64054.6	56106.7	31138.4	26617.4	45523	49804.1	34816.6	97173.1	17571.8	132703	101802	76171.1	124236	38220.2	35046.8	65503.2	63980.5	62706.2	42494.2	32862.9	63718.4	92858.4	40611.7	66687.7	129435	55546.3	57053.1
P17482	Homeobox protein Hox-B9	HOXB9	2	2	227918	149345	220127	291523	265210	233436	179480	192728	239435	398968	246919	178815	173989	271872	219312	270569	246292	216616	263804	263409	192979	206902	247988	311732	227155	262624	288830	303996	201797	296701	290916	218328	194622	261526	277668	249079	213306	283397	276422	259812	256170	267800	296567	217042	206497
P19113	Histidine decarboxylase	HDC	7	6	441051	350340	280236	409164	431391	322904	278586	350958	328626	549442	413062	363115	433177	364225	398218	391098	339019	487797	306152	344965	385833	388192	325411	379482	364723	320311	367225	386793	352971	348112	406932	311463	157071	372478	427921	325908	372550	372923	336212	426903	358284	453329	309783	378077	418445
P19652	Alpha-1-acid glycoprotein 2	ORM2	35	29	1.32885e+06	1.50367e+06	1.23087e+06	1.18848e+06	1.29085e+06	1.02035e+06	931363	1.0484e+06	855974	1.52133e+06	1.26205e+06	1.15207e+06	1.30602e+06	1.28068e+06	1.6118e+06	1.18443e+06	907463	863277	959102	1.3414e+06	1.07845e+06	1.48256e+06	1.23615e+06	1.37553e+06	1.4426e+06	874304	1.17993e+06	864619	1.10331e+06	1.40753e+06	1.02196e+06	1.4447e+06	2.31717e+06	1.02395e+06	1.60044e+06	996989	1.08148e+06	1.43129e+06	1.00272e+06	1.04253e+06	1.11335e+06	1.51239e+06	1.1904e+06	1.31065e+06	1.23986e+06
P20742	Pregnancy zone protein	PZP	38	23	194449	239513	184680	223636	230764	188185	157828	188554	159661	267023	205620	194631	199488	217142	194798	198643	212490	195806	167807	213033	235959	265224	186171	245700	228815	197293	214112	182817	199756	204624	181128	193591	75854.3	176926	245195	208489	208467	209527	186022	230634	158420	273406	199464	191039	271878
P20851	C4b-binding protein beta chain	C4BPB	4	3	69087	64904.9	88859.1	65269.5	57532.1	79621.4	77822.4	134212	69301.3	88441	89714.6	107543	68808.7	99597.3	61522.7	58533.7	54515.2	71171.9	55189.2	81788	69468	74261.7	73617.2	77839.6	75221.3	135130	72100.9	50489.4	119468	128657	86741.5	84880.4	84431.8	90568.5	61567.4	74235.8	58444.4	107512	126565	98859.7	76228.4	67086.4	78740.4	75807.9	8780.42
P25311	Zinc-alpha-2-glycoprotein	AZGP1	3	3	1.92144e+06	2.13577e+06	2.38447e+06	2.17253e+06	1.43298e+06	2.1729e+06	2.78152e+06	3.6995e+06	2.22348e+06	3.39412e+06	3.242e+06	4.50063e+06	2.5736e+06	4.55039e+06	2.02939e+06	2.01967e+06	1.59838e+06	1.87436e+06	1.96194e+06	1.82795e+06	2.70713e+06	1.98446e+06	2.16872e+06	2.38404e+06	2.79566e+06	4.04937e+06	2.56063e+06	2.86692e+06	3.8601e+06	4.49974e+06	2.19349e+06	2.27066e+06	2.36295e+06	1.89295e+06	2.09262e+06	2.34055e+06	2.0286e+06	2.88792e+06	3.67559e+06	3.21311e+06	2.73979e+06	2.6745e+06	3.08381e+06	3.25047e+06	525923
P27169	Serum paraoxonase/arylesterase 1	PON1	19	16	210299	457555	265600	327627	368124	189183	103449	208084	313690	489594	371981	394691	452180	333331	248465	252695	197809	205208	254933	210940	287918	189851	248509	439199	204112	239163	334233	204617	335285	369150	451306	435457	275296	371027	490406	218981	206462	358840	215844	231982	253129	238980	192239	293020	397422
P30711	Glutathione S-transferase theta-1	GSTT1	2	2	108934	76457.5	55874.7	92318.3	127995	94541.3	107998	120812	98435.9	97352	126781	123652	122156	112570	110698	83505.1	69903.3	118301	100279	81611.6	147191	112331	69788.7	103721	118193	93704.9	115932	86091.4	80602.1	102229	110960	81474.5	40318.8	65801.7	133634	97055.1	95991.2	89069.8	87357.9	147371	148435	106654	76555.2	166095	81866.1
P35527	Keratin_ type I cytoskeletal 9	KRT9	13	11	13385.1	12020.9	11767.6	9730.35	6295.68	4225.47	6942.54	8339.69	7343.43	12484.8	7028.86	13182.1	12029.9	18728.4	9319.77	12481	14453.1	9850.93	6655.27	4609.65	6999.65	6687.65	6580.67	7634.42	9035.58	14280.9	11937	13504.2	14135.5	18478.6	10395.8	12548.6	11743.5	9518.92	13571.9	10267.6	8251.68	7553.18	14146.4	13659.6	14475.6	15685.2	13612.4	12057.8	42911.9
P35579	Myosin-9	MYH9	14	9	7978.06	7684.17	8680.33	8738.19	7545.75	8636.81	6761.58	7517.54	7125.5	8170.33	9711.97	8337.47	7316.15	11925.7	8302.08	7842.52	6410.74	7291.87	8028.82	7433.65	8264.76	9855.3	9687.18	10019.6	13906.5	10704.1	5730.27	7275.62	8586.28	14409.8	9322.21	9311.52	7665.68	8470.4	8906.97	6703.39	7709.41	8994.83	13534.7	7299.83	9816.85	8183.29	5556.25	13693.4	55805
P35749	Myosin-11	MYH11	22	16	2350.25	1171.01	1749.68	1057.99	744.607	1193.3	942.158	787.804	1032.63	846.273	709.357	837.443	788.322	48.0012	1241.6	1898.58	1624.93	1289.22	1666.04	1607.45	1089.7	889.552	1360.02	1108.88	1031.03	783.865	629.134	745.042	446.683	303.344	1402.87	2097.21	2339.25	1801.61	1086.86	1404.53	1101.72	1367.21	939.515	646.509	502.596	270.76	479.22	63.9788	343010
P35908;P12035	Keratin_ type II cytoskeletal 2 epidermal	KRT2	26	22	544016	617754	658590	552610	624039	574242	503999	511850	534569	789258	587224	586644	659739	636895	488735	550119	537665	544074	500090	612703	654181	726046	578086	778269	703013	582554	587136	562938	607102	594846	470512	505769	335943	543420	650068	617571	624988	699642	575528	594150	571709	713032	493414	617430	541906
P36537	UDP-glucuronosyltransferase 2B10	UGT2B10	2	2	147193	108268	84137.9	168524	230920	153130	159701	223241	198355	207790	268491	249701	261386	300148	139105	148228	138056	214008	163175	128706	201910	170529	168237	204766	247125	207011	238634	227726	222993	244952	168432	109542	38791.9	129356	251866	133033	153603	178807	170662	294221	276957	256834	184229	357106	138941
P47736	Rap1 GTPase-activating protein 1	RAP1GAP	4	2	5904.88	6309.34	5193.89	4679.58	5182.43	4471.03	4201.17	4561.88	5452.99	7494.6	6325.48	5713.02	5546.4	4259.69	5646.72	4421.02	3618.6	4565.28	4378.66	5532.4	5209.6	6078.92	5636.16	7393.19	6872.01	6168.54	7531.24	4690.82	4528.01	4763.55	9644.72	4625.25	2766.4	3622.24	5765.41	4711.21	4949.69	5485.12	5426.78	7648.54	7285.72	5750.16	3901.06	4604.57	5634.42
P51805	Plexin-A3	PLXNA3	10	8	169796	158933	172417	214087	218675	160320	158531	183515	177304	247586	235609	223785	184651	174505	164795	208465	164899	186593	200901	174680	191139	189701	185911	253775	231096	192382	220239	184927	164264	191646	175139	172007	132971	190997	251958	182992	185560	221660	200467	220190	204276	173572	182335	188402	167324
P68871	Hemoglobin subunit beta	HBB	7	4	74339.9	51265.8	93934	85206.9	125760	74556	48532.7	56086.3	54532.1	87794.2	61577	65285.5	91997.3	103957	64144.6	83307.2	82646.8	94662.9	74650.1	78153.5	73474.4	62210.3	66778.5	68611.9	60117.7	72468.1	81164.3	83845.4	107526	107433	82973.5	65148.4	55381.5	94946.8	86225	59026.3	52820.1	130389	96504	74060.6	51233.6	85679.9	74342.5	73109.4	74705.1
P69891;P69892	Hemoglobin subunit gamma-1	HBG1	4	2	9353.43	19390.9	13558.4	14606	13735.3	10186	8157.84	7623.14	9436.82	18780.8	11876	11559.9	8979.93	9619.94	7857.37	10760.2	11337.3	9008.33	9933.75	14909.1	11414.2	14248	9733.58	11708.3	9996.82	9592.79	9744.75	11194.8	13194.6	12999.2	8060.38	9830.53	5799.23	10622.5	12358.9	12113	11660.5	12945.7	9898.36	10297.3	8830.27	11320.4	11045.5	8664.69	10706.8
P69905	Hemoglobin subunit alpha	HBA2	11	10	91663.3	62424.5	140124	142131	162088	95544.4	55752.1	72691.2	73475.7	107475	92107.7	101926	126454	142756	73302.8	104301	129575	131200	101917	99964.5	119778	91212	104804	134630	89851.5	111471	132589	102885	142368	171475	102702	92919.5	71997.2	126835	104830	75651.2	66939.8	195669	127514	103557	85857	143035	96285.2	86405.8	85910.7
P78539	Sushi repeat-containing protein SRPX	SRPX	3	2	61827.6	47083.6	65550	78338.1	55415.9	61080.7	40696.6	43210.6	60446	103723	51799.2	55785.6	61666.4	101032	49548.5	44842.6	73801.5	79997.4	63254.1	75024.5	42896.1	53136.2	72702	80155.2	48916	62983.6	68770.4	96225.7	73082.5	64649	77495.5	56961.3	52054.6	67280.5	61023	56596.3	59621.3	69177.5	69733.9	48432.7	43763	86037.7	87463	80061.7	59039.2
Q08380	Galectin-3-binding protein	LGALS3BP	4	4	61148.6	59030.2	77584.1	159114	123347	80014.2	28598.3	65881.8	119015	230596	100116	111416	127825	170529	45309.3	78154.6	104164	93437.6	94232.1	83334.8	64680.4	85808.2	131320	143050	110277	134181	121168	147148	148243	154388	64476.9	81140.4	33617.1	122072	112664	75348.4	80987.1	142155	121524	104685	80139.2	179924	141872	110212	88926.9
Q13620	Cullin-4B	CUL4B	6	4	114618	97291	80222.9	123042	146489	93224.1	77904.9	95431.3	104588	136986	108450	105167	114542	107175	111549	111089	107898	115913	114745	97892.1	100301	99340.7	97033.7	119866	116921	94956.8	98655.6	112126	93585.3	107446	136874	86437	55776.8	111166	126994	98340.3	93430.2	118026	108376	121814	103970	115794	95103.9	80182.9	117027
Q14624	Inter-alpha-trypsin inhibitor heavy chain H4	ITIH4	11	7	18489	16435.5	40671	38290.8	37803.8	27891.4	16245.6	25847.1	26370.2	53787.1	29697.3	28533.9	33904.8	44644.6	15618.7	29525.9	32692.2	27995.8	32285.9	31634.3	22825.7	26487.7	27046.8	35789.5	27794.4	27396.9	35248.1	35459.6	34088.3	44983.1	24636.9	21757.6	22285.8	36634.4	43304.3	27139	26691.4	30339.7	27242.8	29299.9	32556.6	38062.8	39499.1	36425	45484.2
Q14683	Structural maintenance of chromosomes protein 1A	SMC1A	10	6	74450.1	70148.8	73336	91907.8	89161.1	71837.2	56623.6	64785.7	78548.6	121594	85857.5	85047.3	89060.5	110033	62110.6	77131.6	77304.8	73062.7	74287.1	76474.1	79154.6	82778	93258.6	104454	97137.2	103089	99622.6	107114	96471.6	93581.6	74975.7	61533.8	67572.4	87146.7	92700.3	86453.2	74711.6	99719.9	88599.9	92054.8	84108.2	107483	93492.9	98218.8	82244
Q15582	Transforming growth factor-beta-induced protein ig-h3	TGFBI	7	6	404865	396457	333876	305841	226338	254295	316892	460616	284721	350560	319733	489417	390369	676956	299153	366460	309723	303850	309295	242766	289736	275280	318527	278817	351181	482807	358498	343326	504060	577245	403172	385608	360948	367620	317453	308656	274201	292626	539680	437905	385366	406819	333801	548852	13778.2
Q17R98	Zinc finger protein 827	ZNF827	3	3	30211.1	43161.4	45664.9	59097.6	52141.1	57344	39208	47991.1	40938.5	54684	54636.9	61833.5	46867.4	57448.2	38066.6	33246.7	46467.8	45573.8	37747.9	63014.2	50703.7	76396.2	56233.5	52359.4	45419	37903.9	53940.7	49098.1	38714.2	53342.8	36142.6	38468.3	129473	39331.1	67989.7	44657.7	58952.3	54133.8	45987.3	40673.8	38218.1	51252	43902.1	51796.3	26265.4
Q3MII6	TBC1 domain family member 25	TBC1D25	5	3	6752.45	4985.49	7884.52	8355.69	7735.14	4935.53	3972.24	4835.24	8472.54	9825.28	9074.54	10182.8	8089.18	10089.4	6151.72	5877.28	6178.01	5263.64	7028.11	5435.64	5401.03	5299.93	9612.67	10975.3	9868.79	9445.86	12940.5	8804.35	8968.05	9207.82	7182.62	5574.58	6783.02	10024.5	8403.93	6139.02	5925.87	10296.9	8856.66	10023.6	9586.95	8668.74	8839.6	8384.79	7037.54
Q3V6T2	Girdin	CCDC88A	14	10	129524	135020	112930	152715	152716	138209	134809	157035	168983	240418	195489	195394	140677	126124	121485	140792	118883	120502	131380	156695	158476	176285	187773	203934	230901	188936	247745	127882	114906	127031	138439	120962	48670	126602	161843	145747	147032	206763	187997	216470	192307	159142	120802	119603	154201
Q4W5N1	Putative ATP-binding cassette sub-family A member 11	ABCA11P	2	2	27123.5	17303.1	27250.3	26942.5	18889.5	20405.6	25795.3	20610.6	34105.7	41640.9	21919.1	35769.2	29290.3	28541.8	21681.8	32537.3	18829.3	16255.9	15224.4	21732.1	25282.7	25937.7	25335.6	33054	25073.6	63797.2	23843.6	20890.9	48421.5	50726.3	24666.2	27061.6	24886.4	25578.1	17067.9	26760.6	21266.1	34518.1	42772.9	49932.2	28561.2	27270.7	24237.5	24299.7	192167
Q5JSZ5	Protein PRRC2B	PRRC2B	8	5	103978	51076.3	34876.4	57532.5	69474	48476.3	44819.4	56762.2	50432.6	48982.4	52995.4	57367.9	47857.2	55710.4	110665	61386.9	47712.6	61982.2	65084	51570.8	59960.6	60436.8	50815.4	81088.9	60984.5	50560	42536.8	42293.3	40749.3	50657.1	111821	47484.4	27922.7	52791.4	68231.5	55774.3	51323.9	59079.4	48986	58226	53164	45260.4	42002.9	46586.9	97079.2
Q5T9S5	Coiled-coil domain-containing protein 18	CCDC18	5	3	106275	124286	145714	113187	171798	106958	81577.7	100906	115053	198303	120332	117878	162131	133596	85108.5	111536	108304	113445	106276	133308	143842	174444	144307	168229	203539	114448	128883	141340	189372	116725	79879.8	87853	19992.7	118161	184695	134671	147447	163596	131635	131398	118201	197160	121994	145565	124823
Q66GS9;Q96IU4	Centrosomal protein of 135 kDa	CEP135	11	5	75891.4	72912.5	68643.6	91739.6	89491.7	73015.2	57825.7	66278.1	80977.5	96941.4	88667.4	84630.9	87146.2	85498.6	58222.8	82795.4	73676.3	72706.6	80503	78083.4	78893.9	82612.9	96533.1	109588	103710	87367.9	98708.5	80269.9	95700	82934.4	68591.1	55930.5	21247.6	78696.2	96623.4	81758.6	79669.6	103449	95502.3	96416.1	70947.8	102340	77548.5	79051	105249
Q6UB98	Ankyrin repeat domain-containing protein 12	ANKRD12	7	4	88536.5	74313.5	73429.5	83742.7	87433.2	77501.1	61751.3	64855.5	69859.8	114173	73909.5	68373.3	81861.5	79635.1	90710.6	72096.7	85295.7	90898.6	73798.1	74804	72660.4	73239.8	66808.2	80293.1	65506.2	77675.6	76825.9	95648.9	77162.7	80766.7	98166.3	67644.3	47114.7	85760.7	85948.5	78199.7	77462.6	76566.8	67725.6	92066.8	73276.9	86588.1	91010.4	64364.4	70433.5
Q6ZP68	Putative protein ATP11AUN	ATP11AUN	2	2	196.527	449.647	317.222	1694.05	797.175	105.569	15.6562	219.243	1014.06	1129.68	504.342	1393.36	597.368	2582.65	179.572	590.404	1145.01	614.054	1136.56	192.856	495.689	437.171	1950.64	3221.73	1282.15	1297.16	1462.58	857.137	942.678	1853.46	90.5109	325.108	1763.75	1797.87	1790.3	236.762	269.59	1798.25	795.047	774.812	601.234	921.455	1506.77	1206.3	532.685
Q7Z5M8	Protein ABHD12B	ABHD12B	9	7	260610	182493	131810	219366	285777	174557	203233	272408	228693	225040	330481	311719	334242	300758	215545	236915	152957	246266	227481	185554	277128	221100	172751	247843	318238	226720	309887	232295	251951	312639	200015	163922	76584	184432	262886	206037	205169	241136	228213	370330	353992	293701	195990	434297	237185
Q7Z794	Keratin_ type II cytoskeletal 1b	KRT77	22	16	626699	528079	669745	1.0348e+06	940258	668258	461291	547673	663899	1.40499e+06	723441	730413	742450	1.22188e+06	554942	772026	712055	632987	847625	802248	588800	696490	745669	952134	729074	892532	865990	953320	968594	1.17524e+06	836456	664979	585461	841255	941671	687252	586972	929305	866157	845066	689661	951588	1.00935e+06	917674	629442
Q86W56	Poly(ADP-ribose) glycohydrolase	PARG	4	2	1909.72	2265.77	1272.05	1749.08	1847.1	1380.01	1262.23	2021.86	1543.77	2572.13	2618.58	2780.55	2301.19	2140.26	2823.65	2470.66	1221.47	1827.23	1662.26	2145.31	1528.86	2084.79	1768.69	2963.23	3330.75	1793.84	2618.39	1408.85	1898.49	2541.64	2737.27	2075.72	1221.8	1662.84	2298.83	1466.39	1681.53	2114.75	2048.15	2264.04	2545.14	2500.57	1877.03	2344.88	2513.23
Q8IWS0	PHD finger protein 6	PHF6	5	5	149806	135977	85529.9	120940	160876	95125.2	117138	119297	122827	129388	159972	169994	153352	188912	131366	150353	97319.8	113123	145736	118554	128037	128879	132777	163949	180229	125436	196309	122228	155499	167193	137187	128132	47244.4	128710	188235	125451	98778.8	159746	136709	158369	169267	154019	123487	230063	159598
Q8IX03	Protein KIBRA	WWC1	8	6	56792.3	50024.4	60260	87057	65487.5	56942.9	33712.9	39657	32151.1	90455.6	39628	35872.1	37542.4	46556.8	61818.8	63363.9	78126.7	67356	62070.7	71210.9	39283.8	47455.8	40316.6	50659.7	33994.7	40131.1	42477.2	59651.8	46110.8	58168.4	88937.5	67702.5	58357.6	75002.8	69742.4	70543.2	58763.6	57159.5	47266.3	43238.4	29471.6	48810.9	59943	32812	47244.8
Q8N715	Coiled-coil domain-containing protein 185	CCDC185	3	2	12815.2	10909.7	16896.2	16947.9	17018.7	11328	8079.09	8591.46	18098.9	28133.5	15333.2	15910.6	14937.8	11389.3	11966.3	16523.2	13569	11109.9	15518.3	13994.1	9656.27	10575.8	17435	25511.6	19497	18096.4	18879.4	16819	16645.7	13078.7	18071.1	14597.3	12106.6	24870.8	18476.8	15830.7	12089.2	20195.8	21251.1	15100.4	14641.3	14358.4	18828.8	9836.49	12635.4
Q8NB91;Q02410;Q569K6;Q8NDV7;Q8WVX3	Fanconi anemia group B protein	FANCB	6	4	92912.7	67338.1	88003.2	97278.4	89567.7	81560.3	50484.6	54687.5	49045	98344.2	58983.5	61414.2	51313.4	55428.9	109067	86615.4	77624.7	78690.6	97940.4	95750.6	52800.6	63192.4	58825.1	89749.4	53655.5	60708.2	41898.2	77978.1	55577	63980.1	164793	95366.4	80612.8	84709.8	84927.1	93009.6	68136.2	84111.3	71426.8	60596.6	52270.1	56489.2	79667.1	35366.5	82981.4
Q8NEV4;P37235;P62760;P84074;Q13049;Q96FV0;Q9BYV1;Q9UM19	Myosin-IIIa	MYO3A	14	12	232364	241178	241252	273669	268560	224467	179719	209572	195934	378776	243039	243683	238050	248990	219450	244898	220137	213168	218068	254948	223110	245322	223286	296620	252328	246094	276697	245255	224416	258571	268309	239793	184861	240548	294756	249609	225016	275490	233202	260648	235460	274422	241056	207545	244258
Q8NG11	Tetraspanin-14	TSPAN14	5	5	255014	238893	173248	210833	280511	195045	207278	258687	206259	258795	270631	257131	260088	234501	247832	220767	191559	287900	196466	189645	259974	249763	201780	221947	279919	207302	227855	208123	214878	214731	240883	190353	84468.1	179836	277013	219245	213029	234262	202404	299134	262976	266590	161352	256819	224719
Q8TBA6	Golgin subfamily A member 5	GOLGA5	2	2	104552	72367.7	52972.4	70144.2	64517.6	48395.4	45806.9	54393.9	57990.8	51779.8	59997.2	68739.6	62115.6	67053.4	105525	69984.7	62971.5	69077.5	59111.9	48545.9	57423.3	58439.5	62027.9	82658.5	59482.8	58580.2	67371.3	61982.7	49263.4	67119.9	68407.5	70150.5	52287.5	71800.4	64923.4	52617	46879.1	68237.7	56587.7	61877	58831.6	56106.5	53384.9	60360.8	97087.3
Q8WXI3	Ankyrin repeat and SOCS box protein 10	ASB10	3	2	10723.7	15722.7	9180.48	8083.64	6725.63	4185.54	2997.46	2256.12	1818.41	12558.2	3156.65	2747.65	7569.53	9121.73	10893.9	6437.9	4792.24	5484.03	3094.87	6207.1	2778.87	4075.06	2478.87	5316.05	1770.97	1488.23	2216.36	4698.8	7167.97	9121.74	606.843	6007.69	3567.89	4851.28	10387	4297.05	2960.92	3716.97	3742.3	2220.36	399.375	9790.2	5260.08	5342.79	7639.49
Q92878	DNA repair protein RAD50	RAD50	5	2	117457	174900	218017	385620	400384	267478	110918	226072	175191	567791	252347	262776	257027	402777	123920	221099	337886	191696	244775	323320	171378	272617	229113	457707	312246	282666	320347	334704	372024	408094	286006	239324	334949	313550	537972	280860	257613	405381	271815	296736	183987	400313	462012	325962	113914
Q969I3	Glycine N-acyltransferase-like protein 1	GLYATL1	2	2	86999.2	32778.8	94592	23503.4	55708.2	16146.3	19346	72454.1	35696.1	19322.5	127900	60297.4	18097.3	18510.7	88806.2	24304.1	18838.8	20322.1	17024.7	101875	19272	117626	18053.9	20669.5	20293.8	17121.6	53267.9	14914.7	18528.9	110139	20904.5	25712.1	29287.5	20641.6	92744.8	17045.9	22073.5	18510	45979.2	57639.2	19303.7	21317.2	19187.1	19501.6	78853
Q96C45	Serine/threonine-protein kinase ULK4	ULK4	5	2	8785.63	7695.57	11810.5	15195.9	14506.5	11246.3	6530.32	10378	10379.4	20704	12402.2	11165.1	12772.3	11377.8	13041.2	9084.77	10945.4	11967.8	11785.2	14194.1	15441.5	14966.9	13856.2	16335.2	13668.2	11035.8	11632.1	9672.95	9956.36	10092.3	13028.8	11189.2	3777.28	13808.7	15889.6	12174.4	14631.4	16350.4	10440.1	12296.7	9316.37	12727.1	8945.78	7559.16	17120.1
Q96CM4	Nucleoredoxin-like protein 1	NXNL1	2	2	8441.5	11949.4	7710.05	8914.59	11183.7	8100.19	5826.63	7333.79	3897.73	9720.47	5974.79	5443.13	7382.5	6582.4	10650.5	10295.6	8136.47	6400.42	7476.46	10719.4	8827.39	12833.5	7554.2	8962.53	10091.1	3795.35	6486.44	5245.97	5605.71	9150.42	6927.83	8903.24	933.439	6961.17	13481.4	8739.42	8393.61	9403.4	5689.2	5916.05	4375.1	10515.3	5428.29	6125.13	10450.2
Q96GR2	Long-chain-fatty-acid--CoA ligase ACSBG1	ACSBG1	3	2	2844.59	3044.55	3798.54	5938.15	5177.87	4020.64	3579.53	3277.72	5068.03	11074.2	2977.55	5433.28	5630.59	8841.4	1754.07	2476.2	4390.11	3489.28	4605.07	4630.15	4390	2939.19	5254.77	6654.36	5003.75	7152.54	6870.24	7475.84	5276.9	7340.19	5693.41	3344.13	3817.94	7143.95	5219.25	2284.56	2895.71	5138.29	5050.31	5914.79	5335.29	6285.23	6812.84	5831.33	2446.03
Q96IF1	LIM domain-containing protein ajuba	AJUBA	2	2	20024.7	21948.2	15470.1	17944.1	29160.5	21883.9	19916.5	21914.4	18027.1	38705	14855.8	15544.8	28841.4	31695.1	19697	22159.6	23177.7	17861	17207.8	25940.3	21639.9	27433	17283.7	20728	20270.3	19498.6	22140.2	25310.4	25949.8	34061	21860.2	21964.5	5605.15	23941.6	26669	28895.8	23243.1	20813.2	19644.6	19202.3	17647.6	43349.9	38605.3	20702.6	20430.5
Q96NH3	Protein broad-minded	TBC1D32	4	2	61856.8	35224.1	49354.5	104483	67103.4	90668.1	62875.3	72092.4	129404	189311	104643	105084	101122	189010	46875.6	73898.4	102564	73928.1	65608.7	132299	48646	101596	142563	101076	83186.2	98428.9	135379	118429	71767	128599	74340.5	43722.6	61927.2	90662.2	84857.9	43880.1	91279.2	109247	125056	67289.9	59327.7	106060	93879.8	105527	67303.8
Q9BR01	Sulfotransferase 4A1	SULT4A1	3	3	101545	90478.1	90577.6	105894	89947.8	78830.7	61203.6	63845	67605.7	98239.4	61379.1	66262.3	84103.9	89905.6	91415.8	75637.6	94315.9	91903.7	75675.8	89013.1	68067.7	88290.7	69612.6	79857.5	67425.2	70418.5	81931.7	96860	79895.3	89886.5	124389	103896	55841.8	86175.9	82375.1	80278.5	73654.8	82312	76768	66149.7	55051	109937	83952.9	77924.4	88837.2
Q9H078	Caseinolytic peptidase B protein homolog	CLPB	3	2	2869.6	3995.77	7570.51	2926.56	5331.51	2594.82	2229.99	731.647	5727.36	7829.32	4005.19	3665.58	6605.99	5738.69	2795.67	3357.46	2812.15	2205.6	2262.12	4726.87	3471.26	4047.96	4838.64	7593.91	8327.4	4136.54	3995.13	5494.89	9061.93	3289.37	2032.01	3905.59	2582.66	4731.52	6324.26	3798.19	3739.82	6416.13	7365.66	3258.96	3006.5	4366.22	5943.35	8645.46	2561.33
Q9H8K7	ATPase PAAT	PAAT	5	2	13449.8	12772.2	10425.6	16423.1	18106	12546.9	10083.8	13780.5	8853.72	23800.2	12301	14357.5	10595.8	14231.7	16657.9	13203.3	13722.4	10162.3	16956.5	17372.7	10839.8	15300.4	11769.2	20825.7	14316.6	12430.9	15427.5	10866.5	10500.7	15519.5	19894.7	16142.5	10294.4	14232.5	23425.3	13340.9	12827.4	16213.9	12009.7	14529.5	10752	14495.6	14615.9	10879	13825.7
Q9HCD6	Protein TANC2	TANC2	4	2	7269.89	8793.48	8194.04	8100.64	9769.65	7634.07	5584.04	5674.68	6418.36	9732	8542.94	8497.59	7416.18	9114.66	7862.74	8879.55	7820.75	7584.52	8850.16	8338.98	8774.06	7921.03	7759.82	10345	9934.58	8024.22	8165.96	5993.81	10022.7	8086.84	6450.7	6394.98	3385.66	8539.3	9796.57	7763.7	7268.43	10675.7	7549.54	7710.12	6654.79	10117.1	6203.67	6952.36	8953.91
Q9HCM2	Plexin-A4	PLXNA4	9	4	61999	48880.4	48586	67492.3	66466.9	47368.7	36456.7	38059.9	45096.6	86275	48872.6	52964.2	58937.3	75551.1	56193.5	56588.7	48606.3	56431.7	51775	53190.1	51494.7	54844.8	45242.4	73239.2	54363	50616.6	48769.5	54359.6	55671.5	63635.4	68159.9	51219.9	29606.8	54109.3	72952	51284.2	44978.4	70271.4	50482.3	54965.1	41302.9	62206.2	51556.6	66511.4	53100.5
Q9NRF9	DNA polymerase epsilon subunit 3	POLE3	2	2	57135.6	51427.4	49018.2	57529.1	46958.2	36911.2	24919	28736	45199.8	60000.9	42653.9	41521.1	40900.1	37665.9	58993.4	61172.7	46524	50230.3	50637	46225.3	37356.6	35253.5	45120.8	54265.6	40696.9	47292.2	43471.1	37570.8	43390.2	36642	53869.7	39045.6	26039.5	49025.9	46599.8	40672.2	33900.3	52303.9	51297.8	46541.7	22031.5	44354.5	36976.8	27639.1	86109.8
Q9P1Z9	Coiled-coil domain-containing protein 180	CCDC180	8	4	60443.3	62058	66971.3	51155.3	56611.4	51187.1	46067.9	43021.1	62038.1	77645.3	74391.3	70531.6	48900.2	38874.5	49984.4	49154.3	46756.4	40058.3	50064.6	60369.8	55608.9	67138.6	66689.2	84051.1	91322.5	62561.7	78794	44818.9	42710.5	39975.7	59947.2	53387.6	32834.3	54984.1	63862.7	55196.8	55320.7	73930.2	73648.3	67713	68256.1	43094	41183.2	36800.8	57733.2
Q9P219	Protein Daple	CCDC88C	16	9	112124	106025	96189.8	132614	150017	113478	106187	136023	93590.7	136537	152415	129600	124581	123927	102585	108384	97488	128216	116929	121985	160711	153691	100897	124069	137900	102644	116588	109214	100205	142842	107593	96165.5	32174	85721.8	175691	120131	129972	118605	98809.6	153705	126049	134358	97364.1	133305	113391
Q9P2M7	Cingulin	CGN	3	2	23958.5	18361.2	25273.4	28164.4	25209.7	19354.1	11860.3	18197.3	18483.7	34535.7	20618.4	20208.2	25794	24604.4	18384.3	30755.4	19137.9	18387.8	21226	25505.9	16277.9	22993.9	20049.7	36264.1	25076.5	21917.2	22718.8	23033.4	26802	26139.1	23204	19355.6	33444.2	29916.7	24608.5	19245.1	18934.6	29913.7	22504.4	18108.9	26007.9	28389.5	21754.6	23871	22001.1
Q9P2S6	Ankyrin repeat and MYND domain-containing protein 1	ANKMY1	7	5	134148	103098	144952	228285	205561	147136	96879	106711	137349	332216	144603	88745.2	115590	232717	123083	176183	180289	141219	166548	183833	122134	139943	167920	219390	146642	170153	189507	228080	171788	244291	176971	128418	70862.1	190102	207867	167905	136675	218133	180305	153178	138158	229148	215501	144832	130090
Q9UFD9	RIMS-binding protein 3A	RIMBP3	4	2	6417.89	7050.49	14093.1	13690.9	11396.6	5150	4702.42	1777.01	9465.09	24332.6	7437.88	7143.94	15649.5	17363.4	3369.6	5702.85	6821.55	5588.15	7333.28	10357.3	6475.56	9488.77	7652.87	13050.8	13271.3	8975.12	8205.74	13153.5	20925.1	15081.4	3951.93	7315.32	2480.31	9297.33	13411	8114.96	8620.94	12214.5	13039.2	8588.66	5529.2	15340.3	14574.2	17981.1	4100.32
Q9UIW2	Plexin-A1	PLXNA1	9	6	90645.9	111841	92126.1	131434	114823	93154.5	83474.3	100059	75906.8	131028	92409	98283	103925	118679	109283	108687	101967	134631	106119	98995.9	102791	100051	75192.1	87626.9	94107.8	91617.8	90414.7	114026	96733	126499	103575	108684	97008.8	148597	127066	84398.7	90482.9	88475.1	83814.4	95673.8	93484.6	112017	105992	117343	103324
Q9ULH1	Arf-GAP with SH3 domain_ ANK repeat and PH domain-containing protein 1	ASAP1	4	2	53878.2	45367.3	43060.7	71627.2	42313.4	48761.4	43547.8	43499.3	49397.5	85326.2	57182.5	57809.3	50771.5	113294	56050.1	58055.7	76590.8	59533.4	39374.2	64787.8	40656	59327.2	63866.3	53299	42706.5	48509.7	63537.1	65865	39147.7	64213.2	82262.1	47466.8	39959.3	66974.3	53063.9	33789.5	45627.8	54439	54283.5	42666.2	40099.5	58694.2	51935.7	66137.9	53131.8
Q9ULI0	ATPase family AAA domain-containing protein 2B	ATAD2B	3	2	16069.5	15435.5	16156	25249.8	23372.4	16880.2	11756.4	17480.4	15749.1	38361.8	17307.3	16467.1	20535.8	27593	10853.7	21071.5	15976.3	14214.5	17756.4	25099.6	14821.6	16686.1	20350.7	20966.3	19533.6	19870.1	21889	23539.7	17705	22315	19362.1	10953.6	12661.5	18728.3	24816.3	18856	16876	22024.4	18649.7	19735.8	14890	25210.1	19064.3	16557.6	19786.9
Q9Y2K9	Syntaxin-binding protein 5-like	STXBP5L	9	7	43342.1	49462.7	40236.2	50761.2	43710.2	33788.5	28706.1	37086.3	31859.7	56667.7	48434.7	46369.4	45912.6	60378	36410.6	44179.6	31245.5	34566.6	36862.7	45470	38510.6	44043.5	45453.5	50852.3	51355.8	36640.8	51187.6	39585.5	38360.1	69705.2	34629.9	38403.9	21168.3	43898.2	56457.5	32795.9	34520.6	48009.7	39336.3	48060.6	39677.5	49545.3	44090.9	47455.6	45620.8
Q9Y462	Zinc finger protein 711	ZNF711	8	5	21515.2	45763.5	72267.9	74513.7	51105	56559.4	36184.5	40138.8	40804.7	72095.1	59318.4	38663.9	39383.8	64437.9	25504.1	54915	54924.3	47069.5	49176.5	62594.5	34838.4	39352.1	40998.3	51366.3	42179.4	50146.3	57217	68540.3	45616.6	71483.5	26086.7	70804.9	29030.5	51703.2	71877.6	61991.4	51618.9	63338.5	42147.3	47595.6	43008.2	62959.3	76115.6	38227	22903.6
Q9Y4X3	C-C motif chemokine 27	CCL27	2	2	151142	170016	158233	124681	130313	122470	91292.6	105417	173598	211353	171534	177845	173754	206103	123943	164078	156918	146078	157627	151924	134661	105166	176528	213030	180170	199924	179199	182897	200316	186004	107393	109107	41308.3	142774	148397	131400	85480.8	181160	206207	201711	37636.4	213137	185625	168036	209076
Q9Y6N7	Roundabout homolog 1	ROBO1	3	2	190659	165750	133668	146104	178223	141912	137636	150040	136830	147337	172525	163568	159038	163854	186217	161699	144767	195143	149895	130495	159571	150200	131702	143178	161188	140874	143268	149865	149680	151289	178804	153944	99415.1	136975	160037	155717	143326	153213	129943	173100	153865	162389	126941	188227	162364
S4R460;A0A075B6Q5;A0A0C4DH36;A0A075B7F1;S4R3C0	Ig-like domain-containing protein	IGHV3OR16-9	12	9	395979	329517	468442	622332	436112	448186	230355	354932	419293	892732	301583	407665	450441	588053	352866	539603	473129	509620	411171	614558	315275	421145	389044	505293	341788	489425	455549	524940	333790	628390	572993	456996	490793	496450	629618	335908	397929	654074	447078	459678	296661	418499	663700	382068	397569
Normalized abundance data from the high-abundance proteomic analysis. DNG, dienogest; EE, ethinylestradiol; EV, estradiol valerate.
[truncated: 43 more columns]
