# Supplementary material for: Ethinylestradiol in combined hormonal contraceptive has a broader effect on serum proteome compared with estradiol valerate: a randomized controlled trial
Source: Hum Reprod. 2022 Nov 23;38(1):89–102. doi: 10.1093/humrep/deac250 (PMC9825269; doi:10.1093/humrep/deac250)
Supplement: deac250_Supplementary_Table_SIV [file deac250_supplementary_table_siv.xlsx]

## Sheet: SIV. Low
Supplementary Table SIV Normalized abundance data of low-abundance protein fraction.
					Normalized abundance
					Before the use of study preparations																																												After the use of study preparations
					EE+DNG														EV+DNG																DNG														EE+DNG
Accession	Protein name	Gene	Peptide count	Unique peptides	20200603_SYLVI_P_nESI_03	20200603_SYLVI_P_nESI_11	20200603_SYLVI_P_nESI_15	20200603_SYLVI_P_nESI_23	20200603_SYLVI_P_nESI_25	20200603_SYLVI_P_nESI_37	20200603_SYLVI_P_nESI_44	20200603_SYLVI_P_nESI_46	20200603_SYLVI_P_nESI_54	20200603_SYLVI_P_nESI_56	20200603_SYLVI_P_nESI_62	20200603_SYLVI_P_nESI_64	20200603_SYLVI_P_nESI_74	20200603_SYLVI_P_nESI_99	20200603_SYLVI_P_nESI_05	20200603_SYLVI_P_nESI_09	20200603_SYLVI_P_nESI_19	20200603_SYLVI_P_nESI_21	20200603_SYLVI_P_nESI_29	20200603_SYLVI_P_nESI_33	20200603_SYLVI_P_nESI_39	20200603_SYLVI_P_nESI_41	20200603_SYLVI_P_nESI_50	20200603_SYLVI_P_nESI_52	20200603_SYLVI_P_nESI_60	20200603_SYLVI_P_nESI_68	20200603_SYLVI_P_nESI_72	20200603_SYLVI_P_nESI_76	20200603_SYLVI_P_nESI_87	20200603_SYLVI_P_nESI_93	20200603_SYLVI_P_nESI_01	20200603_SYLVI_P_nESI_07	20200603_SYLVI_P_nESI_13	20200603_SYLVI_P_nESI_17	20200603_SYLVI_P_nESI_27	20200603_SYLVI_P_nESI_31	20200603_SYLVI_P_nESI_35	20200603_SYLVI_P_nESI_48	20200603_SYLVI_P_nESI_58	20200603_SYLVI_P_nESI_66	20200603_SYLVI_P_nESI_70	20200603_SYLVI_P_nESI_78	20200603_SYLVI_P_nESI_81	20200603_SYLVI_P_nESI_105	20200603_SYLVI_P_nESI_04
A0A075B6Z2	T cell receptor alpha joining 56	TRAJ56	3	3	114532	127295	128379	78147	72954.8	66648.4	82582.2	104315	93570.9	138760	89237.8	135068	112730	160734	85387.5	117297	80062	71139.3	67037.6	71769.3	62922.1	78443.2	78404	82624.2	106114	136955	130767	100723	136432	181613	121117	111311	111755	115410	49919.6	61663.8	66353.9	99837.2	194115	116183	139593	105945	112505	111765	95591.5
A0A1B0GUS4;P68036	Ubiquitin-conjugating enzyme E2 L5	UBE2L5	6	2	6636	7104.81	7574.01	8703.7	4842.49	7781.4	9794.6	10876.7	5196.03	11468.3	5369.72	8894.32	6078.09	11616	4964.84	5922.85	6437.16	7309.49	6852.21	7483.97	8325.47	8658	5486.59	7157.01	5723.76	11180.4	7053.59	7105.37	9417.02	15089.6	3558.81	7283.19	7522.29	6011.12	5206.31	9396.19	7239.33	11185	13511.1	7431.32	7574.93	9331.38	8818.32	13141.1	6620.97
A5A3E0	POTE ankyrin domain family member F	POTEF	48	3	22957.1	15317.8	13783.2	15225.5	7261.8	13465.8	18775.9	18928	13785.6	15184.5	15073.9	23299.6	13575.8	12128.6	10479.5	14213.8	10336.9	9117.14	14109.1	15207.5	18594.8	10759.9	12720.9	12598.7	20012.8	21794	10226.4	10187.5	23155	12784.8	20383.8	21394.8	18115.8	19763.4	11413.2	12647.3	15032.8	15152.6	14864.2	20440.6	9355.81	10764.1	10824.4	10308.8	15196.7
A5D8V7	Coiled-coil domain-containing protein 151	CCDC151	6	2	2013.13	1952.42	1629.09	1084.66	1204.9	2498.82	865.686	1438.67	1789.45	542.783	1735.95	1900.47	2385.12	9.13709	1118.79	2258.37	1463.68	1997.18	2205.96	2435.62	2116.05	1061.75	1727.03	1872.7	977.507	1724.28	639.312	1399.04	1768.29	118.902	2717.94	1424.12	2901.36	2744.6	2002.3	1973.97	1512.63	1059.44	1364.53	1594.12	1060.34	145.503	458.834	3.47529	1144.04
M0R2J8	Doublecortin domain-containing protein 1	DCDC1	11	7	81269.7	106569	99911.7	77189.9	75488.6	101277	96778.1	159704	104647	117057	109800	224069	135374	321466	65262.6	96598.7	96104.5	100319	97392	78165.8	104635	168231	107474	115452	141156	166323	237128	116173	137474	256681	63632.9	75049.6	100248	94769	79270.2	132064	126063	146084	245002	141866	192396	197483	132658	194905	73605.6
O00187	Mannan-binding lectin serine protease 2	MASP2	9	7	51372.3	51974	48332.5	31900.9	31780.2	37017.1	42697.2	46808	41753.3	56344.9	39122.4	61048.8	44275.9	67009.4	54240	44031.9	28043.5	35438.4	25848.9	34352	38905.2	39911.2	33973.7	41591.2	49209.9	51453.9	41168.6	38873.8	68134	64892.6	48659.4	54673.4	51511.6	54351.2	27666.4	33029.2	40281.6	36004.6	67982.9	49093.9	50649.9	46180	18693.9	44620.1	47686
O00391	Sulfhydryl oxidase 1	QSOX1	35	32	407036	411578	361681	381835	292232	267196	314945	616336	383689	526085	394462	488037	462922	632689	348465	409475	329675	406608	280224	297144	343004	282251	366037	346655	383813	460923	356363	382642	579109	627231	430871	405345	430945	370555	325542	302080	390743	351542	561294	447652	404701	282880	373303	379931	388142
O14530	Thioredoxin domain-containing protein 9	TXNDC9	4	3	6113.68	4608.51	9412.65	4846.5	2535.53	4110.24	3847.78	7529.86	4619.63	2436.55	3038.88	8314.1	2785.54	2305.9	3914.27	5392.23	5110.61	3581.66	4176.3	4506.23	4634.02	6214.47	6369.05	5024.39	4537.31	4224.97	2043.73	1943.25	3831.39	3219.17	5474.86	9620.09	7169.37	6353.1	5792.64	4654.01	5726.37	3099.76	3784.72	3449.5	3471.39	3325.42	2367.03	1590.06	6668.47
O15085	Rho guanine nucleotide exchange factor 11	ARHGEF11	4	3	42918.8	44487.1	35002.6	69486.6	43681.5	80975.1	114257	153732	80153.2	69627.1	92297.8	186286	89904.8	66721.9	44233.7	47796.3	36160.9	46078.3	86086.1	77423.8	97914	91303.9	107214	111787	116150	189339	73037.3	76512.2	126369	113571	49067.7	52766.6	43055.5	45646.4	63125.2	82524.1	96958.9	122273	105774	131325	110621	90284.5	84045.3	71915.4	29146.6
O15357	Phosphatidylinositol 3_4_5-trisphosphate 5-phosphatase 2	INPPL1	5	2	4493.34	4314.79	3999.54	4359.01	3131.77	4814.71	5547.03	6538.06	2994.63	5877.22	3434.42	6595.09	3762.88	8028.42	3450.06	4256.29	3846.84	3688.81	3721.24	4810.78	4479.23	3696.95	4288.38	3965.52	3693.92	6709.62	3050.93	2536.67	6994.85	7937.85	4661.57	3752.82	3258.27	3568.05	3259.02	4430.91	4801.86	5370.61	5685.78	5293.59	3644.78	2352.97	4277.14	5801.02	3566.61
O43290	U4/U6.U5 tri-snRNP-associated protein 1	SART1	23	15	169642	195613	164580	134411	143363	181450	238107	384160	221997	202619	186292	429544	204842	423225	123838	188688	188658	138934	182024	204311	204814	287573	248255	188961	269646	312753	185934	201090	310219	438404	293432	252558	156996	183210	219413	201422	291222	202061	253775	276340	307193	195844	262132	263740	127807
O43866	CD5 antigen-like	CD5L	11	10	21934.6	19562.5	20527.5	25808.8	16890.1	18101.2	19060	50217	11095.7	14968.5	17213.2	19886.2	14041.5	28261	19798.2	18886	24742.9	18470	15778.3	13600.9	17329.9	23124.7	11971.4	15205.2	11963.8	22245.4	19249.8	12375.3	21475.8	22974.6	35277	20209.8	18655.8	17492.1	15845.2	18165.4	19794.8	18073.5	22676.7	15855.4	19529.4	23984	16206.3	18450.4	20556
O75015	Low affinity immunoglobulin gamma Fc region receptor III-B	FCGR3B	5	4	19559.9	16376.4	25281	22827.4	12718.7	12349.9	24260.1	18422	12432	16194.3	13875	18999.3	9797.81	16670.1	20891.9	18047	17668.6	16917.3	8793.89	13431.7	20865.1	9195	14353.6	23022.3	8422.73	31229.1	9826.8	16906.7	13192.2	19979.7	29769.3	24376.3	23359.3	16670	12750.2	19229.2	14809.9	17904.5	20693.4	20360	8687.55	8933.64	18206.6	16894.1	14193.4
O75037	Kinesin-like protein KIF21B	KIF21B	54	35	552055	590093	533731	495535	388361	418004	526757	686313	499313	653240	482879	642397	503904	789708	461969	571441	430315	416104	401918	396284	477696	430204	542813	566451	544651	702194	474243	458511	663579	682747	632932	612961	518136	482046	373534	439098	406609	559043	747557	568424	549511	430717	456387	611047	563614
O75144;A0A087X1L8	ICOS ligand	ICOSLG	3	3	18194.2	21687.9	16927.1	14711.9	10225.2	14354.8	18284.8	13607.2	16400.7	16503.5	17626.7	23116.7	17860.9	25101.2	15737.3	14148.1	16581.8	15489.6	16189.6	13521.9	13234.3	13750.4	11143.7	11961.6	18726.1	24521	16472.1	18696.1	16792.7	21098	23362.8	17273.9	19590.9	16748.2	16812.5	16703.5	13733.2	14418.8	24788.9	17042.9	22425.8	16052.8	21021.7	29903.2	30203
O75636	Ficolin-3	FCN3	16	14	122075	118014	108729	69568.7	80527.2	90602	113269	155741	86200.4	119732	122100	165326	123221	172674	90128.2	76816.7	130462	106213	61785.5	99877.7	86686.3	104120	62026.7	107164	103363	135189	138848	122826	131194	174307	143808	127566	123861	151581	91931.8	79930.8	111412	123088	184978	114433	159348	127650	70046.9	120712	86401.5
O75882	Attractin	ATRN	59	43	298761	281783	295027	241194	187425	249628	289863	402100	260999	343948	270341	407299	364441	539610	242541	267302	249250	221438	223898	241317	242938	292821	258474	313617	302789	464524	321925	325725	398151	526046	345689	318878	286283	251481	242887	267278	243847	313927	548026	393402	377647	354015	335930	416360	281551
O95155	Ubiquitin conjugation factor E4 B	UBE4B	7	6	32449.1	34044.6	30053.9	24235	17852.3	22843.2	23497.7	29467.4	28937.8	24329.7	28489	33135.2	23963.8	22120.6	28416.2	33009.8	22549.9	21062.4	22134	21482.4	29037.8	27868	26681.8	29099.2	27510.5	35235.2	25638.9	22832.8	32534.6	31940.9	33468.1	31973.4	34679	30290.1	21737.4	21572.3	24935.2	24371.7	35616.9	33805.7	24121.2	26209	18247.8	16150.4	31072.4
O95236	Apolipoprotein L3	APOL3	5	4	17872	14633.6	17940.2	17919	8451.96	14484.5	19965.7	20260.5	14689	21201	12139.9	25464.4	12233.1	15906.9	15231.7	17121.4	14791.9	13350.6	12820.5	14723.1	17477.2	18112	14373.5	16307.9	14663.7	31017.9	11150.8	10588.8	25331.2	25732.3	20282.1	17586.4	16523.6	14691.4	13761.2	20054.5	14607.8	20294.4	25097.2	24410.6	15840.1	15271.2	16677.6	19392.3	13926.4
O95445	Apolipoprotein M	APOM	9	8	64556.2	52387.2	50866.6	48403.8	41214.3	35631.8	34007.4	25000.6	40452.4	62485.6	31221.6	41824.6	44731.1	59998.7	49130.9	50662.5	41158.9	33207.3	34580.8	25764.9	40259.6	31520.8	45326.4	53250.4	40043.4	49041.1	42346	40437.3	46383.6	44751.2	49292	53813.7	58226.4	53686.7	39218.7	28757.6	27445.1	43900.3	49804.6	36238.1	31206.6	47160.2	27805.7	30848.8	106921
O95497	Pantetheinase	VNN1	4	4	3131.25	4225.56	3170.69	2040.3	3386.22	2259.34	1826.87	4691.85	550.018	3215.75	1014.28	2814.33	2287.1	708.736	4116.81	5169.56	3280.5	2500.69	1975.71	1648.62	2133.51	3753.77	2098.56	776.407	1444.43	1740.8	574.785	1462.93	1448.23	4859.07	4949.94	3456.73	2382.85	4298.16	2028.15	2187.05	1409.81	1829.97	3245.81	1151.09	803.485	969.4	689.95	1850.95	4032.02
O95786	Antiviral innate immune response receptor RIG-I	DDX58	5	3	6850.87	6674.49	6772.67	5795.59	3450.97	3615.74	4028.61	5343.28	3863.1	5344.65	2745.38	5231.44	2505.19	1358.47	5307.35	6521.95	3794	4882.29	4702.41	4196.74	4183.11	2850.98	4314.8	2839.62	1975.6	4170.68	3025.08	3317.11	3819.69	1721.78	6059.4	6550.3	5801.81	4564.86	3937.86	5276.58	3517.48	3629.34	4755.02	4065.83	2814.17	2080.11	3264.48	1821.51	5329.1
P00450;Q96L14	Ceruloplasmin	CP	369	338	7.91602e+06	9.05749e+06	8.86203e+06	9.246e+06	6.82409e+06	1.00232e+07	1.06599e+07	1.55118e+07	9.49658e+06	1.33174e+07	1.02159e+07	1.53775e+07	1.16859e+07	1.55994e+07	6.10959e+06	8.55165e+06	6.93271e+06	7.05227e+06	8.6178e+06	9.3959e+06	8.88288e+06	7.67639e+06	1.13965e+07	7.75298e+06	1.03365e+07	1.47485e+07	7.53701e+06	8.54201e+06	1.6841e+07	1.29814e+07	7.23661e+06	8.21636e+06	8.49112e+06	7.05427e+06	8.07061e+06	8.34036e+06	8.71823e+06	1.06051e+07	1.35784e+07	1.50425e+07	1.0114e+07	8.86634e+06	9.27244e+06	1.28801e+07	9.81416e+06
P00488	Coagulation factor XIII A chain	F13A1	17	11	1.20849e+06	1.30818e+06	1.43892e+06	1.20896e+06	1.09196e+06	1.09335e+06	1.55624e+06	1.82008e+06	1.17072e+06	2.30382e+06	1.50606e+06	2.29641e+06	1.99026e+06	5.34493e+06	1.07201e+06	1.06887e+06	1.25404e+06	1.16323e+06	983733	1.11412e+06	1.21694e+06	1.34891e+06	1.01482e+06	1.49609e+06	1.56596e+06	2.59115e+06	1.92806e+06	2.01264e+06	2.56217e+06	3.85694e+06	1.37171e+06	1.26122e+06	1.29733e+06	1.06827e+06	842377	1.27461e+06	1.13957e+06	1.62517e+06	3.12353e+06	2.04188e+06	2.38019e+06	2.37634e+06	1.25251e+06	3.63216e+06	1.07849e+06
P00734	Prothrombin	F2	156	136	4.11596e+06	4.25698e+06	4.77927e+06	3.7967e+06	2.93586e+06	3.41604e+06	4.54121e+06	6.00919e+06	4.36645e+06	5.85929e+06	5.04858e+06	6.97474e+06	6.18766e+06	1.08724e+07	3.3559e+06	3.99303e+06	3.68396e+06	4.18204e+06	3.57079e+06	3.77523e+06	3.943e+06	4.007e+06	3.94231e+06	4.69397e+06	5.06012e+06	8.27873e+06	5.12662e+06	5.24976e+06	7.07669e+06	8.49755e+06	4.87423e+06	4.31003e+06	5.29847e+06	4.25961e+06	4.01702e+06	4.06116e+06	3.97407e+06	4.80547e+06	8.46749e+06	6.62315e+06	6.03047e+06	5.70596e+06	5.48681e+06	7.31061e+06	4.01531e+06
P00736	Complement C1r subcomponent	C1R	84	73	1.4553e+06	1.54814e+06	1.43448e+06	1.29773e+06	1.1145e+06	1.23272e+06	1.53052e+06	2.21694e+06	1.25652e+06	1.8779e+06	1.51399e+06	2.4234e+06	1.78606e+06	2.35753e+06	1.10337e+06	1.42597e+06	1.26868e+06	1.10116e+06	1.18092e+06	1.17566e+06	1.51467e+06	1.27871e+06	1.61371e+06	1.54073e+06	1.71105e+06	2.47617e+06	1.40624e+06	1.19392e+06	2.12739e+06	2.12479e+06	1.73675e+06	1.5791e+06	1.45855e+06	1.34458e+06	1.03885e+06	1.34065e+06	1.35789e+06	1.62038e+06	2.42991e+06	2.12032e+06	1.35686e+06	1.27597e+06	1.52825e+06	1.78613e+06	1.13839e+06
P00740	Coagulation factor IX	F9	31	25	213503	248714	183919	173877	146377	189035	221493	289746	150520	211796	193154	344307	183824	219037	185228	194362	153225	152205	175852	174466	219368	196870	226599	229421	224679	359353	166454	180765	325331	356345	248004	241999	168997	187771	172133	199230	191601	256435	369935	284532	153746	208198	203121	300349	196065
P00742	Coagulation factor X	F10	46	35	391294	347057	357967	306519	229857	284792	344941	409453	315823	420125	325264	480048	408018	493415	284634	358544	282343	260201	290147	298993	311472	301192	294617	312918	317823	602810	336697	348467	496574	498041	419173	414382	375648	349037	309249	319429	325987	371687	498697	498729	380262	349241	376527	450825	321063
P00746	Complement factor D	CFD	21	19	187756	199071	201237	197831	137473	154681	208806	260259	148074	291400	182823	287567	208745	430921	189896	179508	192447	196869	143623	158544	174512	178308	162494	221323	193806	312700	181935	190885	302199	408770	217713	200631	197264	141620	142780	187260	172097	244575	320031	241601	241189	205311	202393	296058	170823
P00747;Q02325;Q96D21	Plasminogen	PLG	175	142	2.85533e+06	2.81122e+06	3.17448e+06	2.51919e+06	2.01293e+06	2.84374e+06	2.8875e+06	5.07815e+06	2.87662e+06	4.04675e+06	3.43707e+06	5.27418e+06	4.18784e+06	5.43992e+06	2.09173e+06	2.38359e+06	2.45615e+06	2.49102e+06	2.70544e+06	2.70713e+06	2.25083e+06	3.16663e+06	3.5088e+06	3.04557e+06	3.86827e+06	5.07266e+06	2.91593e+06	3.44631e+06	5.08236e+06	5.20753e+06	3.1523e+06	3.21145e+06	2.80737e+06	3.13989e+06	2.73988e+06	3.01494e+06	3.03571e+06	3.28022e+06	5.48568e+06	4.71371e+06	3.57482e+06	3.59494e+06	3.58222e+06	3.33228e+06	2.84813e+06
P00748	Coagulation factor XII	F12	55	48	694569	568170	652215	397560	303294	438910	537198	761121	493929	763482	523893	1.11814e+06	855350	685350	300958	580724	590008	491557	644154	631077	522208	500849	535191	613373	367885	497250	365226	730875	1.06268e+06	834791	411574	514564	582296	567945	501766	642710	567476	533733	775426	1.01097e+06	688351	517296	295496	744452	641926
P00751	Complement factor B	CFB	213	186	3.54648e+06	3.3341e+06	3.91609e+06	3.26842e+06	2.89233e+06	4.25944e+06	3.266e+06	4.54999e+06	3.42554e+06	4.10344e+06	3.89656e+06	5.56553e+06	5.12877e+06	7.20336e+06	2.48075e+06	3.61749e+06	3.27704e+06	2.88487e+06	2.8382e+06	3.88164e+06	4.17937e+06	3.00073e+06	3.93097e+06	3.31054e+06	4.32835e+06	6.36797e+06	3.5624e+06	3.78753e+06	6.55671e+06	6.52498e+06	3.77469e+06	3.69924e+06	3.51836e+06	3.76655e+06	2.94242e+06	3.06531e+06	4.16679e+06	4.25143e+06	6.47363e+06	5.71465e+06	4.64366e+06	3.03352e+06	4.11767e+06	5.40912e+06	2.74406e+06
P00915	Carbonic anhydrase 1	CA1	7	4	1669.05	1161.31	3682.46	905.819	3573.51	6115.38	672.809	2607.04	1034.29	581.048	471.262	703.67	2228.53	1622.72	1054.72	2003.48	2299.73	2988.11	1624.01	4234.88	3090.74	1244.17	2518.78	1005.69	537.83	2193.35	2209.63	1345.26	1313.06	2524.1	4162.59	1466.68	1800.32	2779.51	2599.69	1179.6	1215.3	4692.22	2508.04	1536.29	452.219	1828.74	1175.75	471.762	845.116
P01008	Antithrombin-III	SERPINC1	173	148	2.72266e+06	2.13003e+06	2.49906e+06	2.44995e+06	1.83833e+06	2.06259e+06	2.12926e+06	4.44001e+06	2.495e+06	2.61573e+06	2.57723e+06	4.89555e+06	2.40865e+06	4.9328e+06	2.17685e+06	1.90137e+06	2.46628e+06	2.36044e+06	2.04001e+06	2.20724e+06	3.05934e+06	2.31433e+06	2.53263e+06	2.11133e+06	2.92809e+06	3.82463e+06	2.40849e+06	2.96734e+06	3.3333e+06	4.08723e+06	2.61463e+06	2.38707e+06	2.02814e+06	2.31917e+06	2.30168e+06	2.27439e+06	2.88012e+06	2.3466e+06	4.30943e+06	3.61625e+06	2.75456e+06	2.87798e+06	2.99027e+06	3.96879e+06	1.84618e+06
P01011;Q9HCY8	Alpha-1-antichymotrypsin	SERPINA3	172	147	4.67776e+06	4.36684e+06	5.79588e+06	4.5283e+06	3.01357e+06	4.2399e+06	4.64425e+06	3.68392e+06	4.39097e+06	4.93063e+06	4.33918e+06	7.81459e+06	4.8142e+06	6.13952e+06	3.658e+06	4.11516e+06	4.0417e+06	4.01178e+06	3.827e+06	3.97121e+06	4.59681e+06	4.30259e+06	4.46644e+06	4.46937e+06	5.13315e+06	7.36611e+06	5.27565e+06	4.47736e+06	7.43434e+06	7.15516e+06	3.42702e+06	4.07823e+06	4.06966e+06	4.85801e+06	3.81664e+06	4.72555e+06	4.24242e+06	5.58772e+06	7.22152e+06	5.81242e+06	5.27947e+06	4.35917e+06	3.99264e+06	6.10229e+06	3.62571e+06
P01019	Angiotensinogen	AGT	128	114	1.9501e+06	2.54804e+06	1.17358e+06	1.80404e+06	1.1733e+06	2.2202e+06	3.47395e+06	3.87077e+06	2.67966e+06	3.07083e+06	1.69159e+06	4.35795e+06	2.18332e+06	2.8921e+06	1.47642e+06	1.30583e+06	1.7997e+06	2.07773e+06	1.6556e+06	2.01375e+06	1.9694e+06	1.61771e+06	1.92687e+06	1.92867e+06	1.85746e+06	3.07799e+06	1.79017e+06	2.4598e+06	2.58115e+06	2.22868e+06	1.45374e+06	1.63078e+06	2.01403e+06	1.86235e+06	2.02574e+06	1.81651e+06	2.44997e+06	2.45241e+06	2.80736e+06	2.77984e+06	1.92829e+06	1.70651e+06	2.32901e+06	2.61583e+06	3.5191e+06
P01023	Alpha-2-macroglobulin	A2M	21	10	61906.1	71676.2	57791.2	50892	48035.8	58550.4	64648.9	92054.4	61810.6	85730.5	75239.2	113269	99888.5	156629	49980.9	61582.1	44953.6	47149.2	53738.1	52354.2	63931	69783.2	68842.5	77389	95440.7	110737	83715.1	85359.1	106952	154535	66909	65921.1	64407.4	50461.2	48487.3	53587.9	62342.8	78100.4	128273	95665.7	101134	100441	80259.4	98802.9	61669.6
P01024;A0A1B0GU71	Complement C3	C3	131	116	922967	804465	1.21457e+06	777423	785368	1.09109e+06	873793	1.16488e+06	788965	947609	1.00236e+06	1.19903e+06	1.33714e+06	2.13211e+06	760342	1.13837e+06	791900	762891	838087	1.1226e+06	1.00436e+06	1.0201e+06	840403	852073	906810	1.13318e+06	1.23963e+06	900538	1.5524e+06	1.99419e+06	1.29762e+06	1.01386e+06	1.2019e+06	1.06046e+06	1.08054e+06	1.02449e+06	1.03268e+06	767666	1.33844e+06	1.03111e+06	1.12608e+06	1.32548e+06	1.1557e+06	1.17815e+06	956386
P01031	Complement C5	C5	225	208	2.36594e+06	2.20397e+06	2.50539e+06	2.03894e+06	1.78679e+06	2.49704e+06	2.76554e+06	3.39949e+06	2.4132e+06	2.83288e+06	2.15436e+06	3.34101e+06	2.3141e+06	3.62342e+06	1.80302e+06	2.05936e+06	1.93192e+06	1.9071e+06	1.90833e+06	2.6484e+06	2.29969e+06	1.9114e+06	2.66342e+06	2.00815e+06	2.91118e+06	3.30443e+06	2.25998e+06	2.03351e+06	3.23584e+06	3.15567e+06	2.51689e+06	2.53678e+06	2.31921e+06	2.47209e+06	2.2468e+06	2.34801e+06	2.2116e+06	2.632e+06	4.06234e+06	3.20485e+06	2.75316e+06	2.05101e+06	2.52078e+06	2.94115e+06	1.86341e+06
P01034	Cystatin-C	CST3	6	5	474639	497656	358279	328115	255182	206730	265420	540752	351384	531247	342295	682232	524387	1.17156e+06	304304	432712	449159	320656	262501	218250	304788	286263	309972	347513	398445	558181	558120	598164	628219	783985	347406	436477	518497	319676	290826	351203	361358	309011	645255	593325	524720	664214	487879	699190	414729
P01042	Kininogen-1	KNG1	143	127	836877	730360	621529	779983	956722	636595	488794	569753	577360	1.29052e+06	685415	643534	843908	1.03386e+06	773045	733702	702809	697803	604843	743707	736387	830125	735223	858038	890101	680681	727485	769361	806685	931520	664152	649077	274412	667660	993872	707466	712005	864731	676625	801718	623995	1.21e+06	661642	797914	3.6061e+06
P01344	Insulin-like growth factor II	IGF2	8	7	28655.9	25571.1	26443.3	24430.6	19413.9	22694	19264	29089.2	23024.8	22121.1	17934.4	28592.4	23549.5	36988.8	28824.1	28838.5	22588.8	19346	20237.2	20414.3	22625.1	26151	22658.1	21669.7	21193.2	27158.4	18710.6	21707.1	26011.7	32609	31337.8	29577.1	24183.9	24625.3	19660.3	21011.8	26474.1	20325.4	37737.3	28012.7	23535.8	18588.6	23031.8	28074.4	25680.7
P02649	Apolipoprotein E	APOE	52	44	154159	130399	128608	172397	181759	154856	134125	163362	174168	244919	204207	206149	163876	166797	131594	144792	142343	143458	157380	158472	170570	178045	189025	221224	211603	198351	245708	176064	144665	156745	162867	127312	75943	143822	182411	174439	172619	204919	191024	223472	213128	187792	156693	150628	565789
P02652	Apolipoprotein A-II	APOA2	9	6	15243.6	23634.6	20202.3	23754.4	9907.85	14396.1	24572.2	41215	18536.2	35914.4	16753.9	20946.8	9871.72	9019.56	22828.5	27246.3	14843.8	18472.1	16128.6	20800.8	13464.1	6414.27	8699.1	20345.1	11111.5	20427	13877.5	5057.66	29759.7	7732.53	17833.5	26555.3	29561.2	51421.7	21860.2	20100.7	11431.8	21658.2	18539.1	12102.8	6471.19	8037.18	9787.73	6839.23	15568.7
P02655	Apolipoprotein C-II	APOC2	6	5	9658.21	9549.11	10399.5	11042.7	7207.04	5112.53	8178.55	10058.5	4352.29	6631.84	2683.03	19951.1	1908.54	1178.7	11581.7	12925.5	8588.91	11805.6	13095	12143.9	4459.58	3869.39	3421.84	8673.94	1451.62	10402.6	2680.66	1199.54	3430.99	1326.49	8515.5	6831.26	8467.89	13148.3	11075.3	15459.4	13325.2	6321.53	4559.44	6532.81	1337.5	1370.19	3330.76	663.611	4850.72
P02656	Apolipoprotein C-III	APOC3	4	2	19702	35679	29513.2	14859.2	12980.4	29781.3	65424.8	64671.9	27100.1	36898.2	35911	89432	32652.8	20808.8	14917.6	21431.8	10560.8	9261.2	50135.8	49303.9	33576.7	34717.5	24974.7	40615.1	20826	99491.7	43686.7	23906.3	106384	17070	17428.6	14862.7	22860.7	33309.8	28109.9	52179.1	47805.5	34345.4	50509.5	61386.1	23102.3	31868.8	59543	15130.9	15289.7
P02671	Fibrinogen alpha chain	FGA	53	46	193830	152208	144934	208185	218962	157133	131287	191741	165711	207737	247033	230915	251856	205309	172029	192608	157516	246991	179439	156498	212632	200809	177397	197557	220646	181776	207392	210293	218932	168587	162596	145385	78012.5	179265	184703	164142	187497	186908	186488	238302	231498	239720	177629	221672	239265
P02675	Fibrinogen beta chain	FGB	18	17	3128.72	2738.86	5283.76	2825.33	1849.64	2858.78	3902.57	5044.47	2448.69	854.044	3062.38	4538.94	1512.55	352.157	2828	3602.81	2591.32	3168.91	3600.52	3987.34	4305.11	3680.87	3058.86	2451.51	2225.7	4000.38	1763.84	1290.89	3382.94	1191.01	3889.25	4007.94	4131.46	5301.99	6058.4	5356.46	4173.25	2885.96	1216.62	5284.83	1814.84	2011.77	2913.94	357.376	3013.16
P02679	Fibrinogen gamma chain	FGG	22	21	5704.49	6260.97	6004.84	3811.97	2501.89	5120	4137.11	4649.61	4064.26	5312.37	7633.84	7247.31	6171.44	11344.5	3524.2	5282.16	4421.84	6681.03	4794.87	4888.18	4109.07	4429.14	6395.82	6734.35	5363.35	6296.39	5627.87	3997	7197.9	13574.5	5607.31	8468.66	13015.1	8846.02	5814.52	5135.63	5098.83	7705.4	13320.5	7857.73	4525	5208.01	6314.12	9911.49	7237.78
P02741	C-reactive protein	CRP	5	5	59415.1	83341.2	63145.6	84760.7	33826.6	51101.4	81842.1	122009	39585.3	53746.8	20848.3	32917.7	36722.4	89702.5	63293.4	58713.7	62060.9	73703.3	47812.5	47352	57835	41603.3	80517.9	61994.1	34947.9	58472.5	43719.6	33798.8	47802	55701.4	55895.2	61770.2	69298.5	54565.1	68813.1	61102.5	58651.1	82884.1	50088.1	30848.9	41416.9	40394.2	46979.6	58687.5	63780.2
P02743	Serum amyloid P-component	APCS	47	39	694043	873971	1.12554e+06	611151	575189	1.0434e+06	1.13989e+06	1.23287e+06	855151	1.4904e+06	1.35035e+06	1.32718e+06	1.43955e+06	2.06567e+06	536887	749233	473680	604071	645040	747512	1.07761e+06	950134	1.38332e+06	1.3194e+06	1.70222e+06	1.72063e+06	1.08613e+06	1.10848e+06	1.86933e+06	2.22199e+06	934465	938383	957685	1.01946e+06	805440	980029	749870	1.43714e+06	1.66952e+06	1.28429e+06	1.42772e+06	680880	930207	1.56719e+06	823951
P02745	Complement C1q subcomponent subunit A	C1QA	21	18	197431	181101	201878	191633	172662	228482	263457	366965	205571	251847	205572	396031	233587	302384	158175	198739	206250	167181	160715	190667	254044	202049	213534	192457	220401	410954	237668	213213	401284	330365	264148	203348	177450	209512	154051	244476	235927	194360	333361	407103	218079	245434	242288	243184	141922
P02746	Complement C1q subcomponent subunit B	C1QB	33	33	291733	272432	259291	232079	224974	238475	293619	512679	261489	338826	318809	498677	316782	538399	193878	269007	245826	220568	239189	246619	327241	304328	298934	311786	379222	570980	248992	280388	468622	544481	366780	316080	257581	290792	220436	326827	295182	331884	479028	518196	264782	336486	309647	399814	206924
P02747	Complement C1q subcomponent subunit C	C1QC	17	15	187563	200337	187622	170971	160878	209893	267928	371144	198844	324550	272890	357031	325004	487087	148779	175120	216198	171415	207010	193593	255020	239032	229558	255417	321214	430680	281771	291416	417366	494501	289389	196738	154264	210850	189139	249969	245141	290470	403551	397528	301388	323687	292059	377538	149732
P02748	Complement component C9	C9	105	93	1.11862e+06	1.23076e+06	1.5394e+06	1.23626e+06	515442	1.44536e+06	1.05444e+06	1.71143e+06	941577	1.00131e+06	1.05467e+06	1.63829e+06	1.35921e+06	1.80583e+06	959449	1.26027e+06	869638	915991	982957	1.179e+06	1.41192e+06	1.03031e+06	1.45422e+06	1.06578e+06	1.64155e+06	1.86018e+06	1.18172e+06	972058	1.47768e+06	1.82338e+06	1.12894e+06	1.23477e+06	936459	1.34339e+06	916959	1.06754e+06	1.05394e+06	1.41132e+06	1.59422e+06	1.62682e+06	1.32181e+06	929919	1.27213e+06	1.70386e+06	820807
P02749	Beta-2-glycoprotein 1	APOH	139	122	21500.2	27257.6	21176.8	12354.4	15808.1	22033.8	31458.9	28292.5	9084.45	16003.2	17148.8	13512.4	15476.5	12382.3	26804.7	13128.7	14075	23929.3	11920.4	14634.8	28475.3	22526.8	8708.12	9735.44	12607.9	8099.25	10168.9	12790.5	11289.5	14296.9	15983	21707.7	15882.4	9826.03	14638.6	19207.5	19445.3	11837.6	8962.75	16791.2	11628.3	18425.7	10480.5	12797.6	3.97606e+06
P02750	Leucine-rich alpha-2-glycoprotein	LRG1	63	53	760774	938635	946395	907117	590751	1.00501e+06	555494	1.06929e+06	808308	1.11338e+06	567405	990096	879263	2.51972e+06	827238	1.03267e+06	648481	713804	751807	685640	1.17691e+06	486341	895873	947165	771994	998034	1.10586e+06	515557	1.08274e+06	1.65028e+06	984162	953496	903019	892043	634180	736501	645666	914012	1.41671e+06	1.40387e+06	947313	783822	694168	1.49104e+06	632642
P02753	Retinol-binding protein 4	RBP4	57	56	837089	1.09651e+06	1.02785e+06	1.03831e+06	943806	771422	1.21808e+06	1.68311e+06	787446	1.28644e+06	1.06012e+06	1.53981e+06	1.01332e+06	1.57735e+06	837886	874353	991547	851151	868747	871042	1.2732e+06	939741	1.0768e+06	925215	1.05216e+06	1.44041e+06	662164	1.1192e+06	1.84399e+06	1.30196e+06	1.05562e+06	1.13769e+06	1.00155e+06	1.01535e+06	934134	1.09794e+06	1.19843e+06	1.20383e+06	1.52688e+06	1.19153e+06	687082	855419	900056	1.07702e+06	1.13847e+06
P02760	Protein AMBP	AMBP	77	67	291030	205536	217221	318174	289828	201493	176137	206371	235449	346401	299540	269242	288990	259470	255109	272248	207734	306820	217808	213166	242136	241780	231534	254099	240230	235717	254394	274941	246177	219898	224740	203227	100539	263242	257268	216094	223719	266860	262269	278236	253712	279240	214278	243194	1.55513e+06
P02765	Alpha-2-HS-glycoprotein	AHSG	127	105	4.0898e+06	3.89872e+06	3.16555e+06	3.76222e+06	3.50383e+06	2.8639e+06	3.81137e+06	9.30402e+06	4.57551e+06	5.39421e+06	2.36732e+06	7.90437e+06	4.14673e+06	4.18243e+06	2.91963e+06	3.53525e+06	4.22883e+06	3.0604e+06	3.55219e+06	3.00023e+06	3.98084e+06	2.77617e+06	4.25148e+06	3.82472e+06	2.96541e+06	3.79554e+06	3.87034e+06	4.45843e+06	5.58069e+06	3.5555e+06	2.15317e+06	2.90003e+06	4.16371e+06	3.06251e+06	3.37547e+06	4.9822e+06	5.51161e+06	4.36126e+06	5.17486e+06	5.94064e+06	3.52068e+06	3.51935e+06	2.99523e+06	2.34354e+06	3.53555e+06
P02766	Transthyretin	TTR	7	6	1.51724e+06	2.12688e+06	1.7522e+06	1.5625e+06	1.41245e+06	1.15148e+06	1.11499e+06	1.1301e+06	958697	1.74379e+06	1.57424e+06	1.43203e+06	1.47762e+06	1.69399e+06	1.70257e+06	1.28506e+06	1.50163e+06	1.31346e+06	1.04012e+06	1.55473e+06	1.4371e+06	1.50697e+06	1.13023e+06	1.60036e+06	1.46085e+06	1.11993e+06	1.18267e+06	1.44571e+06	2.01959e+06	1.52006e+06	1.44504e+06	1.91741e+06	1.01297e+06	1.34174e+06	1.79117e+06	1.35398e+06	1.29333e+06	1.44517e+06	1.34249e+06	1.13151e+06	868205	1.66501e+06	1.29143e+06	1.39684e+06	46240.9
P02774;Q5JSJ4;Q5TBE3;Q96HQ0	Vitamin D-binding protein	GC	248	220	8.06919e+06	9.53395e+06	8.98925e+06	9.1903e+06	6.11102e+06	8.07108e+06	1.10571e+07	1.47337e+07	9.70309e+06	1.07227e+07	1.1053e+07	1.78249e+07	1.19674e+07	2.12146e+07	7.71145e+06	7.87425e+06	8.73383e+06	8.94367e+06	7.74836e+06	7.77983e+06	1.06845e+07	8.35308e+06	1.03886e+07	9.73965e+06	1.17201e+07	1.62777e+07	1.04296e+07	1.28372e+07	1.4788e+07	1.78114e+07	9.27369e+06	8.71626e+06	9.92278e+06	9.51068e+06	9.61313e+06	9.7681e+06	9.20023e+06	1.1277e+07	1.52632e+07	1.3917e+07	1.14388e+07	1.1858e+07	1.25025e+07	1.37819e+07	9.23883e+06
P02775	Platelet basic protein	PPBP	44	36	666817	634350	669699	456698	347793	572028	660878	849405	770277	836621	784302	1.19345e+06	911377	979414	484625	802701	655293	758657	497860	627242	719549	934310	605879	607663	714443	977682	837253	1.03034e+06	1.09666e+06	1.17598e+06	700589	690399	811435	785143	481958	480089	643756	1.01556e+06	1.18758e+06	889987	750078	798597	780979	712305	573655
P02776	Platelet factor 4	PF4	19	16	34814.3	26069.7	31324.3	19057.5	15245.1	24161.3	32366.6	39738.8	30571.5	39802	28910.6	45386.9	30255.8	28421.2	18466.8	50449.5	48909.7	56337.5	24699.2	45221	31578.3	54852.2	28872.9	32470.7	30070.6	35390.7	25053.3	30720.1	26886	42014.4	31901.4	35183.5	43012	40559.2	30075.1	23465.7	34550.1	54335.6	51435.4	35544.4	27672	32137.8	27265.3	22999.1	39012.9
P02787	Serotransferrin	TF	5	4	2834.37	2156.98	2613.52	1998.09	1218.92	2163.64	2854.98	3564.19	1136.65	1686.21	1377.4	1506.84	830.244	643.483	1954.57	2317.99	2217.18	2040.81	2511.5	2925.17	2592.97	2366.81	1581.62	1333.72	1611.49	3138.89	647.438	1140.38	1842.59	1915.9	3283.35	2465.18	1615.8	2193.77	2681.68	3238.48	2687.93	1988.94	2100.6	2066.22	1268.28	873.026	917.504	1083.32	2612.41
P02788;Q7L523	Lactotransferrin	LTF	26	19	142738	131551	152436	163343	95945.7	112135	128946	169794	145802	101583	135591	150435	80945.3	191947	167254	121274	104634	129662	117315	91234.4	131372	101864	138621	120050	198546	216356	119015	127777	128779	213573	185288	124389	184278	160067	122700	128954	107140	148509	222673	159820	154762	125786	106803	188830	183714
P02790;P78345;Q04917;Q712K3;Q8N5F7;Q9NYN1	Hemopexin	HPX	250	219	7.92533e+06	7.81201e+06	8.39221e+06	9.54543e+06	6.60265e+06	8.33586e+06	1.04809e+07	1.39803e+07	8.80034e+06	1.30306e+07	9.70118e+06	1.57812e+07	1.05082e+07	1.42755e+07	6.99677e+06	7.17064e+06	7.86532e+06	8.68548e+06	7.41587e+06	8.37076e+06	9.60863e+06	8.80813e+06	7.3464e+06	9.74693e+06	9.37671e+06	1.58387e+07	8.00654e+06	1.00791e+07	1.40422e+07	1.37794e+07	8.80242e+06	8.20798e+06	8.7759e+06	7.84619e+06	8.54228e+06	9.73249e+06	8.25112e+06	1.20336e+07	1.39156e+07	1.32883e+07	1.04007e+07	9.18592e+06	9.18747e+06	1.1941e+07	7.01605e+06
P03950	Angiogenin	ANG	5	3	5567.82	5426.36	5029.3	4437.22	3512.03	3389.45	3962.44	4678.93	3502.21	3717.59	3890.75	4689.53	3802.48	13143.3	5132.06	6364.7	3148.47	3462.8	4037.45	2879.4	3854.51	3674.63	4635.03	2937.29	6347.66	5421.24	2949.11	3710.47	3260.06	6553.83	4974.29	6158.29	2331.48	3363.85	3172.51	2981.44	3334.24	3564.73	8568.96	3271.28	4483.52	3392.89	2209.8	6859.71	5538.77
P03951	Coagulation factor XI	F11	26	21	103284	94400.5	112979	86082.3	60174.1	97652.9	86698.6	149585	107940	78530.4	87354	143849	78630.5	85484	81926.5	105644	80631	94421.2	83355.1	95909.3	110561	80015.3	77354.6	67101.9	88574.7	132020	65933.6	68649.6	121095	94892.6	88683.3	109742	104517	117690	92825.9	97319.9	87893	81164.6	121059	129513	93347.9	67051.1	63002.3	61072.1	71700
P03952	Plasma kallikrein	KLKB1	77	66	1.04143e+06	1.08889e+06	1.12536e+06	940603	786492	919208	1.13953e+06	1.56277e+06	1.09181e+06	1.27909e+06	1.22595e+06	1.9643e+06	1.32034e+06	2.44735e+06	832043	1.06307e+06	947986	921428	922256	910773	1.2131e+06	937462	1.07045e+06	1.08248e+06	1.26116e+06	1.97415e+06	1.2129e+06	1.21955e+06	1.60463e+06	1.95977e+06	1.27489e+06	1.25106e+06	1.04918e+06	1.13118e+06	865968	1.01379e+06	872256	1.29212e+06	1.85653e+06	1.60008e+06	1.38691e+06	1.25031e+06	994942	1.69765e+06	799543
P04003	C4b-binding protein alpha chain	C4BPA	77	66	533324	433505	446796	573545	486400	363115	278260	316986	403458	632857	415436	395162	385311	511982	406303	491625	511452	536483	403025	388792	428594	409983	544513	566385	459098	506160	521239	418620	518522	531645	438894	485892	852577	546905	464372	415996	358185	592232	453602	456497	455166	545277	392475	350929	648820
P04004	Vitronectin	VTN	116	102	2.61961e+06	2.64625e+06	2.19872e+06	2.28992e+06	1.7885e+06	2.05019e+06	3.21465e+06	4.09833e+06	2.73999e+06	2.98283e+06	2.81827e+06	4.20337e+06	1.75509e+06	6.17243e+06	1.91371e+06	2.34286e+06	2.55445e+06	2.45353e+06	2.11138e+06	2.27202e+06	2.76614e+06	2.57327e+06	2.92134e+06	3.01214e+06	3.61301e+06	5.02031e+06	2.91008e+06	3.30505e+06	3.98977e+06	6.1509e+06	2.85634e+06	2.48294e+06	2.21303e+06	2.39605e+06	1.96535e+06	2.71152e+06	2.76524e+06	2.8416e+06	4.80233e+06	4.20662e+06	3.70516e+06	3.26632e+06	2.89382e+06	4.48888e+06	2.75675e+06
P04070	Vitamin K-dependent protein C	PROC	23	17	121557	110139	123587	85506.7	103069	109788	166201	158566	124593	167299	127535	189206	149601	182028	93655.5	97701.6	110175	85786.8	101101	110133	113857	114184	105237	116546	131838	171490	148642	127598	206626	171393	121599	120081	115824	114361	81473.1	96613	118319	134802	226620	155324	173793	135489	117882	150250	101340
P04075	Fructose-bisphosphate aldolase A	ALDOA	5	5	4124.02	4462.54	3067.96	3582.4	2154.96	4627.15	4682.02	6559.16	1213.2	8349.39	2071.67	20875.8	1734.53	4139.09	4048.61	3870.42	3092.7	3711.23	3245.93	4196.53	4079.34	2668.81	2178.2	1893.41	7783.6	10851.8	1538.05	1089.5	3115.45	2562.9	3610.97	4012.76	5136.56	4463.63	3304.1	4144.68	6054.73	3559.96	3300.44	2628.7	1430.07	1333.39	2875.07	1567.46	2149.76
P04196	Histidine-rich glycoprotein	HRG	140	125	1.9618e+06	2.1719e+06	1.84718e+06	1.56401e+06	1.65494e+06	1.7419e+06	1.6193e+06	3.72547e+06	1.93215e+06	2.12354e+06	1.94676e+06	4.04655e+06	2.60886e+06	3.36639e+06	1.39133e+06	2.26973e+06	1.99112e+06	2.27987e+06	1.66617e+06	1.45142e+06	1.83349e+06	2.67123e+06	2.09573e+06	1.99781e+06	1.87454e+06	2.83378e+06	3.23326e+06	1.73948e+06	2.56419e+06	3.73316e+06	1.36117e+06	1.50311e+06	2.05744e+06	1.91909e+06	1.68212e+06	2.48963e+06	2.34933e+06	2.69598e+06	4.53434e+06	2.77344e+06	2.53804e+06	2.33926e+06	1.86139e+06	2.47783e+06	1.16366e+06
P04217	Alpha-1B-glycoprotein	A1BG	144	117	5.18074e+06	4.53811e+06	4.32753e+06	4.83599e+06	4.50035e+06	4.50742e+06	5.76408e+06	8.27727e+06	5.53555e+06	8.01916e+06	5.634e+06	9.5518e+06	7.32119e+06	1.3993e+07	4.25225e+06	4.84074e+06	4.36637e+06	4.50309e+06	5.04015e+06	4.79683e+06	5.96794e+06	5.51772e+06	6.82268e+06	6.47187e+06	7.56687e+06	9.29734e+06	6.56748e+06	6.57831e+06	9.07288e+06	1.09037e+07	4.81664e+06	5.18751e+06	4.58725e+06	4.87477e+06	4.33263e+06	5.60682e+06	5.25925e+06	7.03605e+06	1.09601e+07	8.57592e+06	7.97231e+06	7.05547e+06	6.5115e+06	1.02078e+07	4.71527e+06
P04264	Keratin_ type II cytoskeletal 1	KRT1	4	3	164105	159782	142615	182863	140348	115548	114036	160423	221113	199525	168585	232859	122363	165727	125189	162891	146676	158657	190195	139961	150513	184541	207861	234396	201262	246657	244433	165090	119549	147686	219174	185035	191396	181891	151889	164774	117359	194729	204036	182446	173442	132208	163657	120169	5570.56
P04278	Sex hormone-binding globulin	SHBG	50	47	443041	276986	291511	387198	333466	190427	290295	661144	317403	437301	242535	624313	143367	321806	501716	485697	280987	318565	392849	514310	211642	119392	826753	366833	169641	320677	460703	183777	360085	283631	158202	396235	480072	276790	418416	474653	457020	480339	358037	426677	208657	252162	299649	188778	879794
P05019	Insulin-like growth factor I	IGF1	7	6	16653.6	18613.7	23242.7	18263.4	9106.59	16739.7	17204.2	29112.7	14768.9	17104	17943.6	23420.7	19341.6	19924.5	16596.7	15423.1	13766	17387	16790	15751.5	17566.1	15071.9	16676	19291.1	21214.2	38109	15964.5	20379.7	26635.8	37002.7	23800.8	23159	20062.2	21555.3	16257.7	12648.3	19123	24505.6	25513.3	24604.8	19822.3	25245.9	23394.2	21276.4	14653.1
P05109;Q8TF32	Protein S100-A8	S100A8	5	2	77764.7	79811.2	83964.9	83152.9	53462.9	65848.5	73001.5	82040.5	65476.7	97323.2	80672.8	114424	96249.9	200178	64341.2	63900.9	66260.6	78072	66138.7	56379.5	71529.2	75723.7	51620.7	68885.6	93293.6	122998	113472	110767	105876	154868	84120.3	82305.6	85823.2	66541	67257.5	86201	57398.7	80143.3	170273	88503.3	116287	124922	111619	162120	70846
P05154	Plasma serine protease inhibitor	SERPINA5	31	30	410283	477890	342030	471841	265731	357911	487100	666425	381525	499047	417883	624227	462322	673289	372228	424718	301069	364124	358029	366260	411273	368910	460521	492589	430638	743675	451667	423412	573413	586567	436618	416858	446161	349766	361942	420515	389183	506815	622748	571259	415948	432201	418787	501916	368717
P05155	Plasma protease C1 inhibitor	SERPING1	78	66	867316	738303	702828	969206	1.20296e+06	670815	603488	964426	874527	1.02552e+06	1.32931e+06	1.2013e+06	987082	970954	825850	895231	749922	898991	812588	855150	899912	1.08389e+06	934319	1.0738e+06	1.19908e+06	891735	1.20637e+06	825924	1.02299e+06	1.17335e+06	705738	700490	566976	785724	1.20126e+06	662805	787696	1.0192e+06	975160	1.22141e+06	1.10136e+06	1.10604e+06	743442	1.07475e+06	704460
P05156	Complement factor I	CFI	81	66	793845	787983	913106	728552	580599	866640	918876	1.23337e+06	777811	1.04193e+06	1.00817e+06	1.22265e+06	1.08395e+06	1.68473e+06	692457	782981	747711	705884	779810	863359	947509	800877	955121	895770	1.05507e+06	1.36223e+06	802541	852598	978654	1.7142e+06	974405	838969	872835	959540	700586	721615	807491	1.06877e+06	1.37589e+06	1.16625e+06	959407	789524	868150	1.35396e+06	710115
P05160	Coagulation factor XIII B chain	F13B	56	51	403357	408615	375792	365760	301809	333214	337359	558143	361290	382523	379788	588355	373951	464200	352556	333025	277661	302358	305465	338235	379073	300786	353452	354950	447120	519678	316865	330009	460690	378902	385581	444192	404982	379201	374532	437718	353679	331352	479591	531525	372194	284271	413522	384985	363319
P05452	Tetranectin	CLEC3B	32	30	307016	362690	264331	334211	231322	198458	276427	521929	230664	292488	303570	381981	295104	567991	278926	267246	281274	298415	253679	236256	285256	286334	250245	265054	333755	448810	318440	315862	439500	571978	333316	286118	294462	296856	272769	225531	273083	326844	476394	461817	340334	333438	336017	382541	221047
P05543	Thyroxine-binding globulin	SERPINA7	46	39	507649	366900	380590	383677	294821	335869	341288	529923	265900	449929	287994	478673	350832	703749	357103	334206	386196	333166	295636	340103	346255	338498	317929	347579	345404	427648	408543	255597	433112	840319	348430	313809	373905	359284	347728	396893	341364	348461	598789	522164	383865	433613	313151	512115	587413
P05546	Heparin cofactor 2	SERPIND1	106	86	1.18605e+06	1.31003e+06	1.57491e+06	1.13442e+06	972419	1.05024e+06	1.51796e+06	1.60794e+06	1.55258e+06	1.70994e+06	1.30474e+06	2.26109e+06	1.79182e+06	2.49742e+06	928519	1.01744e+06	1.0558e+06	1.02695e+06	1.0607e+06	1.22957e+06	1.26383e+06	1.26086e+06	1.41982e+06	1.44056e+06	1.79405e+06	2.28687e+06	1.3695e+06	1.55492e+06	2.43883e+06	2.00105e+06	1.21947e+06	1.16441e+06	1.17126e+06	1.35004e+06	1.2529e+06	1.33472e+06	1.3794e+06	1.43847e+06	2.73941e+06	1.93701e+06	1.41045e+06	1.6339e+06	1.53434e+06	1.87818e+06	1.23043e+06
P06276	Cholinesterase	BCHE	28	25	471041	439313	497178	482852	309463	469062	590028	656120	408013	558730	354886	775792	415106	548106	349277	379240	441267	430982	359041	401050	474681	364623	439879	345166	407280	570426	494950	393247	701338	498827	422146	441441	487901	436465	378782	499985	482065	479721	645262	512394	424540	377789	312634	408525	376960
P06396;P22460;Q8N1V2;Q99607;Q9UH62;Q9Y2M5	Gelsolin	GSN	132	112	2.50853e+06	2.6397e+06	2.14079e+06	2.73945e+06	1.75848e+06	2.13175e+06	2.73141e+06	4.66983e+06	2.38038e+06	3.01105e+06	3.01392e+06	4.11889e+06	2.48729e+06	4.95301e+06	2.26362e+06	2.227e+06	1.94322e+06	2.44536e+06	2.21902e+06	2.39209e+06	2.79326e+06	2.28443e+06	2.29002e+06	2.70803e+06	2.92197e+06	3.87925e+06	2.63794e+06	3.12544e+06	3.58581e+06	4.51937e+06	3.0249e+06	2.69598e+06	2.54362e+06	2.14011e+06	2.16891e+06	2.46801e+06	2.40681e+06	2.68895e+06	3.84596e+06	4.20943e+06	2.75006e+06	2.46704e+06	3.28734e+06	3.13958e+06	1.93854e+06
P06681	Complement C2	C2	77	64	719784	708059	694098	637463	536862	661953	666371	912087	600848	800659	725824	933163	803903	1.11186e+06	573440	624786	643418	611194	593276	637179	686440	630656	677831	683725	770633	1.12894e+06	711264	657020	960237	1.0364e+06	807204	659172	682823	696153	617252	649320	671661	793773	1.15581e+06	977127	824520	439195	692235	926949	632504
P06727	Apolipoprotein A-IV	APOA4	169	142	229022	395065	218164	200627	246611	208942	199295	221854	104484	272639	161698	141000	173176	152215	256340	237139	192137	187728	153664	327729	214235	370157	165497	174476	175656	111042	144274	145181	135486	225704	164572	315370	47918.2	157290	337588	217059	233504	160183	123574	159543	109514	280175	155642	109884	1.7356e+06
P06732	Creatine kinase M-type	CKM	8	8	14814.6	18225.3	15686.9	45519.6	4983.35	6243.26	39209.7	61671.7	35851.3	38914.2	43881.4	156254	26531.1	45256.3	16446.2	14974.9	16864.3	41280.5	4885.25	6211.16	46399.9	4049.47	4003.83	4309.24	63767.7	13804	27087.4	26600.6	36666.7	47420.2	17774.6	16523.7	19801.3	15530.2	5027.84	5443.27	54038.6	5075	6013.26	4744.1	28010.5	7088.73	16259.6	5772.99	11252.6
P07195	L-lactate dehydrogenase B chain	LDHB	10	4	14569.7	12315.1	13233.7	14765	10833.8	10019.5	14286.2	20068.4	7548.77	13912.5	5037.57	17565	5833.37	16579.3	10329.8	10616.1	13867.9	14934.4	17340	13607.7	11574.9	8276	14205.8	14353.7	11651.1	9866.55	4630.16	4266.85	8082.13	8474.55	12574.8	14641.1	14204.4	15580.1	13677.9	17466.2	14934.4	18031	17155.4	9279.23	8767.94	6883.2	5067.31	8498.68	10513
P07225	Vitamin K-dependent protein S	PROS1	66	57	378656	349282	395007	349625	326666	360194	384011	560562	330836	454720	369300	556466	364974	570188	337092	348699	304728	361913	334500	352963	377038	354924	347053	305463	407409	630358	349959	365651	482218	567625	430630	395648	391758	359479	347886	376275	333479	381103	592847	465364	376423	363959	413853	392403	309146
P07357	Complement component C8 alpha chain	C8A	55	51	614220	642663	720268	560905	528009	723031	649767	982853	649124	956627	735946	1.15606e+06	746813	850059	551704	615040	574201	572820	332686	587228	746939	624459	684286	594965	849182	1.11775e+06	657117	568526	1.10519e+06	1.17989e+06	788526	713834	750085	674215	523436	597651	580463	728485	1.22528e+06	934126	765737	628092	949641	923083	503016
P07358	Complement component C8 beta chain	C8B	88	81	756576	711160	812557	632362	517388	823790	683077	1.11433e+06	689403	907824	642120	1.24886e+06	727533	921103	652434	734746	712680	703255	308121	639237	757540	639538	703678	552858	823683	1.18569e+06	654830	538874	1.06472e+06	1.14396e+06	921623	840611	867275	771529	727679	634227	649957	744016	1.17543e+06	953615	793812	640151	916329	994625	594764
P07359	Platelet glycoprotein Ib alpha chain	GP1BA	10	8	57471.9	57773	62545.6	58430.2	28984.6	70390.1	69463.5	95798.7	51133.7	47967.4	41935	77074	55061.3	70721.8	41288	56549.3	44502.1	49016.6	45916	63783.7	54651.5	42851.1	53412.8	38790.9	55173.4	77753.4	51960.6	40361.5	65833	64168.1	53685.7	45356.3	50985	54672.1	53762.6	54089	58937.5	51218.4	59608.1	79206.7	50675.9	31561.3	39690.2	61537	35694.8
P07360	Complement component C8 gamma chain	C8G	37	35	452871	464890	497203	451426	385685	497083	425733	649477	509576	505755	534854	803604	562460	763849	435497	445605	381668	390014	262813	416916	493817	477186	504288	388360	675552	808205	478787	416871	689497	770062	484869	486711	547526	477664	443240	429373	385892	507630	761195	616549	489210	437467	570046	737167	423627
P07737	Profilin-1	PFN1	2	2	25081.5	30613.8	32774.7	28305.2	22976.4	35782.7	33333.7	26386.3	27432.1	31535.6	51969.7	68284.8	38506.8	45805.4	17699.7	28241.4	19254.6	22856	29793.4	29871	46794.8	38282.9	32026.8	40605.2	54728.6	73884.1	39169.7	37204.2	66537.3	62474.1	18661.7	24559.5	28543	32870.6	19948.9	33076.6	30436.9	38523.5	57249.2	43454.3	39743.8	31805.1	25737.2	38659.1	22646.9
P07864	L-lactate dehydrogenase C chain	LDHC	6	5	557149	608920	628179	550529	486002	433779	668403	777881	499048	836455	556578	878976	699888	1.58349e+06	423995	534707	636477	521294	410057	482121	520030	566379	508824	580440	649689	885929	608473	606616	895030	1.23678e+06	701526	556837	568505	525458	434611	505908	504343	728733	1.15714e+06	725699	866154	672242	730670	1.03944e+06	501682
P07996	Thrombospondin-1	THBS1	91	76	528208	541616	559892	473226	335400	603330	645307	968175	441697	674097	534758	866627	703941	831360	451833	581525	604148	515270	500189	581952	627066	707262	542776	541889	594101	906241	676782	685467	1.01008e+06	857833	644657	569043	651392	454846	447864	500579	599590	694347	790360	808712	645068	638797	552357	367323	496959
P08185	Corticosteroid-binding globulin	SERPINA6	32	30	267347	232983	260434	230255	179416	243218	320727	485252	356904	330621	262454	604651	226890	204999	214217	207163	194390	233085	194484	275014	314789	180497	256549	157932	230441	356145	185665	196917	388915	243521	200215	229150	295453	290283	280535	229428	256082	248486	270980	356906	175802	181966	238946	219596	496812
P08294	Extracellular superoxide dismutase [Cu-Zn]	SOD3	6	5	14714.1	13707.6	11190.6	10323.2	8384.38	8506.46	12475.1	11505.5	7601.11	11339.2	11262.3	16523.8	10840.4	14137.1	11109.9	8465.86	6859.51	8384.91	10529.2	10756	9710.16	8741.87	7306.97	9059.38	11839.4	14647.6	14572.2	8790.81	14826.5	61235.9	14542.2	11076.9	16060	11815.9	8179.1	8253.27	8913.17	9618.33	14792.1	12687.2	9740.4	8506.42	9995.44	12136.6	7258.42
P08571	Monocyte differentiation antigen CD14	CD14	17	11	16478.9	19756.3	22895.5	18268.8	7283.56	19175.5	23532.4	25588.1	13332.6	13414.5	10891.1	25262.7	15160.8	4264.59	12689.2	16736.2	14940	17505.1	14828.6	18010.4	18293.9	15970.3	17083.5	12344.7	9283.09	31522.9	12241.1	8559.92	16169.8	17975.3	13960.7	16618.3	21284.8	13154.2	19862	25961.1	17974.8	23620.8	17291.8	25811	14354	12654.5	14645.8	7316.44	12402.8
P08603	Complement factor H	CFH	346	301	6.59933e+06	6.23483e+06	6.54222e+06	5.42252e+06	4.23242e+06	5.64499e+06	5.91959e+06	9.18538e+06	5.76011e+06	7.4793e+06	7.20574e+06	1.01378e+07	8.53367e+06	1.07159e+07	5.08686e+06	6.22612e+06	4.93777e+06	5.30064e+06	5.00435e+06	5.2849e+06	6.30919e+06	5.89084e+06	6.34406e+06	6.95095e+06	7.73593e+06	1.02551e+07	5.90552e+06	6.86158e+06	9.76953e+06	1.24828e+07	7.09118e+06	7.46167e+06	6.30956e+06	6.35384e+06	5.79974e+06	5.38782e+06	6.27189e+06	6.8957e+06	1.10305e+07	8.51352e+06	8.49391e+06	7.34629e+06	7.06487e+06	9.1228e+06	5.56225e+06
P08697	Alpha-2-antiplasmin	SERPINF2	63	57	1.11972e+06	903298	883015	1.10308e+06	787198	835264	1.2111e+06	1.83153e+06	1.01727e+06	1.22333e+06	926175	1.64616e+06	1.02913e+06	1.52758e+06	849874	905349	1.23186e+06	1.23263e+06	922603	983185	1.06098e+06	783968	1.03275e+06	919767	927972	1.49005e+06	982080	996430	1.35625e+06	1.51215e+06	1.13834e+06	1.03932e+06	990238	1.1452e+06	1.07854e+06	1.10206e+06	1.23357e+06	1.09173e+06	1.9861e+06	1.49828e+06	1.00465e+06	1.03267e+06	992863	1.32422e+06	670174
P08709	Coagulation factor VII	F7	3	2	5552.81	5361.48	4567.04	5473.59	4758.19	2311.97	5157.61	6750.71	1813	4583.83	4300.13	5821.91	2583.01	5778.43	5072.68	3941.96	3302.56	3984.06	3413.54	3963.53	4496.28	4246.79	2067.09	5071.4	2558.21	4969	2386.03	3350.2	4095.21	7366.38	5936.22	8097.28	4911.73	5292.61	3393.45	5342.93	3815.07	5905.3	5714.68	5321.27	3498.88	2653.62	2190.27	4030.73	8238.94
P09172	Dopamine beta-hydroxylase	DBH	20	18	112954	124026	114051	66932.9	82995.9	132382	156527	173988	81739.7	105217	114737	153573	105146	127233	95721.2	98249.9	70169.5	91605.5	77853.6	99340.9	137512	158493	109777	98041.5	154713	191701	94890.5	72622	117239	118049	107416	102786	91096.7	106621	73423.2	112597	131755	124244	188004	200669	116500	78298.9	109718	78833	91090
P09486	SPARC	SPARC	13	10	365246	348215	344227	303381	229595	246581	264465	424959	238216	453046	346773	417781	372100	413269	374867	391048	329937	307431	225489	259690	326239	240611	218453	335515	264473	428828	250012	382377	476841	493017	411368	443861	412479	321152	204829	309158	259509	385291	526051	362159	338469	268310	317704	363866	383087
P09871	Complement C1s subcomponent	C1S	81	75	860014	901336	874670	847289	732574	736790	940649	1.21574e+06	750947	1.10398e+06	926249	1.3912e+06	1.03647e+06	1.68217e+06	680367	868481	742388	639277	732251	711027	943396	804322	948943	961411	1.07027e+06	1.61648e+06	891427	704194	1.28523e+06	1.50764e+06	1.01662e+06	927094	826785	769796	659686	866057	830455	970589	1.5854e+06	1.31593e+06	822461	837417	895500	1.26508e+06	665633
P0C0L4	Complement C4-A	C4A	540	347	2.26829e+06	2.39673e+06	3.48479e+06	1.56979e+06	1.89811e+06	2.55761e+06	4.69785e+06	3.79336e+06	2.53717e+06	3.68209e+06	2.11564e+06	4.06485e+06	3.02187e+06	3.62827e+06	2.06662e+06	2.12915e+06	2.41504e+06	2.14634e+06	2.12892e+06	2.45491e+06	2.61897e+06	2.63068e+06	2.21217e+06	3.23632e+06	3.65479e+06	3.46392e+06	2.22365e+06	1.97131e+06	4.71456e+06	4.09388e+06	2.72155e+06	2.54682e+06	3.14739e+06	3.68852e+06	2.14214e+06	1.85267e+06	2.42781e+06	3.45736e+06	4.41736e+06	3.40962e+06	2.82337e+06	3.06206e+06	1.6374e+06	3.68399e+06	1.74812e+06
P0C0L5	Complement C4-B	C4B_2	168	12	415187	362784	388964	286963	352208	352770	496002	435988	300802	501791	290815	528162	340506	890594	285251	316977	276623	240539	285742	308665	246853	356226	290619	324167	405269	591039	414790	313630	554225	768740	363862	318013	407563	413378	301420	323046	285296	342426	691490	403941	430844	468244	359416	762085	354407
P0CG38	POTE ankyrin domain family member I	POTEI	26	3	160572	223050	185988	247986	138952	179649	189084	225655	194236	276206	289002	334129	255839	668099	114460	201806	144950	152218	126151	137542	160596	165995	202873	154001	310204	400666	233837	211752	418402	453601	194216	176233	174055	100805	143061	115387	142767	171814	374357	324168	363413	271825	213655	443941	278037
P10124	Serglycin	SRGN	3	3	13238.1	11069.3	19405.1	25494	15200.1	22182.6	11534.8	18816.9	24053.5	15307.5	15357.1	20207.2	6077.93	4117.44	14452.7	8564.2	10268.3	32972.1	26094.6	11311.2	20558.4	13359	23938.4	22724.8	36581.2	38825.9	10171.9	13209.4	14274.8	24225	17575.7	10330.2	12552	22003.9	16183	19164.5	11155.1	29601.2	42044.9	27287.4	22668.6	11822.6	11566.1	15895.1	6125.18
P10643	Complement component C7	C7	73	62	1.04387e+06	1.00558e+06	717439	776399	533953	659105	659209	1.21907e+06	750633	815197	868602	1.13593e+06	399050	1.25705e+06	750770	912614	639833	853041	634503	349170	926676	813741	996562	759764	740847	1.27443e+06	875881	524733	864375	1.32046e+06	1.17021e+06	981668	859268	1.0449e+06	841633	1.00192e+06	966365	905076	1.34755e+06	1.57186e+06	985063	885291	978006	1.30215e+06	803314
P10720	Platelet factor 4 variant	PF4V1	4	2	1321.44	1258.52	1274.98	3366.43	2336.78	2088.95	2079.15	2054.88	1087.34	889.825	1596.87	1703.15	721.217	1723.04	1681.83	1337.77	1741.73	3125.42	1745.2	2132.89	2173.95	1579.32	2090.01	2214.71	1187.89	1236.41	693.127	958.434	800.535	1483.69	1033.27	1548.4	1359.32	1721.16	2161.27	2299.45	1796.52	2253.95	1651.03	691.565	773.465	851.789	807.3	1091.64	1937.99
P10909	Clusterin	CLU	87	72	609807	473424	530189	510924	591322	410387	395140	414308	456947	658236	535630	477301	435545	378982	467106	447313	496665	501810	542523	562183	491338	571342	535541	545348	545162	464889	443018	391628	449824	468412	486023	401473	155929	467863	577758	514020	461012	549446	500897	556204	371722	510441	355418	306694	1.16427e+06
P11021	Endoplasmic reticulum chaperone BiP	HSPA5	15	9	12680.6	13318	15236.6	12355.5	12021.3	14400.1	11730.3	21985.2	8962.29	9187.79	13708.2	15454.1	10413.6	7951.65	11565.1	15108.9	12943.4	15384.7	14649.1	17003.2	18409.5	14104.9	11848.7	11979.8	11223.4	17028.9	8828.24	9087.37	13975.7	10998.1	13957.4	13819.9	18035.7	19724.5	14439.3	13425	16129.8	16671.8	16727.4	17293.5	9960.37	8440.91	7940.24	5869	11754.3
P11047	Laminin subunit gamma-1	LAMC1	6	5	138196	106623	155987	132860	104167	115410	158615	147254	131833	181623	93571.9	188869	141007	92555.1	123037	152256	130007	116821	103724	134300	129771	121441	110161	134521	90486.7	250910	122163	118460	161618	160219	149600	162110	146317	140848	138764	189124	147746	154692	182273	234588	127802	121367	139589	130043	107971
P11215	Integrin alpha-M	ITGAM	4	3	23624.7	33505	29245.2	36641.3	29930	26945.5	29934.8	40739.2	21880.6	34552.2	21589.2	34582.6	26155.6	53119.8	33731.8	37441.9	25638.3	32316.3	32705.1	28795.5	29189.4	27971.5	32365.3	29613.4	31838.6	33100.9	21961	19291.5	32120.8	40362.7	21428.4	45864.5	27649.1	31198.2	25132.5	33607.8	25284.5	32988.2	47688.5	31447.7	27143.2	29518.4	22456.9	44454.7	26786.4
P11226	Mannose-binding protein C	MBL2	8	7	29938.6	36917.6	30313.7	26022.5	15451.8	22340.4	21309.8	30595.9	15897.2	27484	15014.3	27774.1	19032.3	17479.8	19660.6	33478.8	17639.3	16753.2	16911.7	19728.5	23651	21755.3	24312.1	15983.4	19587.5	22502	16591.8	19890.8	19415.1	22924.5	26451.3	26187.3	27926.8	19830.4	23061.9	17666.9	20859.8	25816.9	24347.3	24700.1	22503.3	15143.8	17016	27229.8	37641.5
P12814	Alpha-actinin-1	ACTN1	5	4	173339	155280	180433	128599	87194.9	126043	147093	125383	156597	196163	126391	204985	191008	187748	146637	190256	132922	136290	124611	127487	126621	147848	135602	170437	130359	300390	184100	163008	200996	217857	205901	204467	183894	151905	152285	194101	123691	168254	226631	248669	189784	183297	203825	241466	138064
P13232	Interleukin-7	IL7	2	2	4912.35	6379.9	4624.12	5210.52	7426.17	5191.43	14669.1	21221.4	12063.4	4630.86	3387.45	16078.7	5072.18	5586.63	2802.04	6189.66	12779.4	6824.85	5913.97	8091.29	5821.97	9624.2	14603.6	4769.26	6931.52	6838.45	3341.28	3656.41	6541.09	5805.31	14047.6	8311.18	4387.89	7682.34	12608.8	6998.1	16571.2	5792.81	5718.09	6889.25	9004.49	2452.73	6755.76	1883.67	2988.99
P13598	Intercellular adhesion molecule 2	ICAM2	4	3	8725.15	7165.49	4850.92	9192.13	2485.08	3998.92	6232.97	10608.6	3423.14	5827.88	3160.64	2997.09	3012.43	3860.89	5276.9	4514.18	6105.48	6985.19	6044.86	4971.01	5415.82	3537.13	3808.67	2907.85	2983.78	4506.34	3351.64	2442.04	3705.32	7682.91	5509.02	4517.87	7653.91	5347.96	4939.36	4953.34	6979.94	6034.86	3378.14	5449.94	2044.02	3943.71	1738.41	1318.65	5136.19
P13645	Keratin_ type I cytoskeletal 10	KRT10	7	6	17442	17727.1	14717.1	13727.4	16491.9	12865.9	15677.4	11918.9	14223.7	15177.8	16109.2	18598.2	10532.3	24479	19169.4	15070	15759.3	15346.2	13565.5	14278.9	15621.2	16022.7	19023.5	16470.5	19273.8	24221.4	14156.9	15531.6	14846.1	24080.7	16179.8	16874.8	13415.8	15660.2	11683.1	16098.9	17438.5	15772.8	24793.8	19803.6	19495.2	15907.8	14861.8	15718.6	20517.9
P13671	Complement component C6	C6	96	87	1.03081e+06	1.09144e+06	1.15049e+06	926860	682205	961537	1.00346e+06	1.57702e+06	1.04469e+06	1.22378e+06	1.1147e+06	1.62061e+06	1.14106e+06	1.61676e+06	913126	1.09599e+06	852917	896660	883524	961204	1.05861e+06	1.01466e+06	1.08193e+06	1.07122e+06	1.21004e+06	1.63451e+06	1.15975e+06	1.02874e+06	1.39151e+06	1.78665e+06	1.18403e+06	1.05727e+06	1.09099e+06	1.00563e+06	949275	985579	1.0167e+06	1.05424e+06	1.88184e+06	1.43365e+06	1.28974e+06	1.10679e+06	1.25498e+06	1.41134e+06	748954
P13796	Plastin-2	LCP1	19	14	89421.1	96311.6	94384.8	81633	65256.6	77142.9	99986.8	116261	74679.3	90331.9	75047.9	108649	74200	96332.1	79742.7	98948.9	69201.2	74822.7	77046.4	83155	84531.5	72591	79783.6	90811.7	79930.6	118209	57961.3	57705.2	104255	104527	108776	102417	104957	88570.8	73432.2	84655.1	85177.1	98754.9	100237	104244	70414.5	64123.8	65736.3	77537.6	78251.7
P14151	L-selectin	SELL	18	14	153281	126189	76879.9	132896	122892	106790	122081	259146	162092	188113	157021	206103	231255	93969.2	120852	189537	111671	121110	108995	122520	160882	122394	154688	209796	118416	236450	97202.3	189336	266701	151900	154001	113451	137647	124435	113008	129393	153346	152211	190905	250564	116107	73084.6	80765.9	82697.1	102498
P14649	Myosin light chain 6B	MYL6B	3	3	64845.4	67367.2	55714.8	73111.7	35062.5	36599.2	48601	80695.1	58854.6	72603.8	66825.3	95601.5	60536.7	100836	38575.9	51085.4	60012.3	62211.6	48383.3	38715.5	46117.5	53362.7	63264.8	59842.2	78640.4	113830	86357.3	76680.3	76047.9	115458	55492.6	60580.5	56931.2	61461.2	58056.2	53917.2	43995.3	63052.2	93305	79312.4	84268.7	80435.3	54191.3	118539	49933.4
P15144	Aminopeptidase N	ANPEP	6	3	15188.4	14598.9	20982.6	11303.9	5869.98	12098.6	22318.4	18250.4	11971.1	18193.2	8498.12	34000.6	12350.4	8409.37	9386.2	22261.3	10058.8	9210.69	8317.79	12850.8	14657.1	15565.7	16546.6	18794.2	12456.9	45855.9	6692.38	8986.89	31080.9	48019.9	18695.6	29865.4	16312.7	16967.7	12922.7	14351	11642.5	20958.8	13469.7	41388.1	21672.7	22237.8	20706	10002.5	9047.5
P15169	Carboxypeptidase N catalytic chain	CPN1	22	16	92345.5	112397	120727	99654.6	72164.2	103480	118022	161711	110908	135439	93016.7	152192	108993	127399	106772	90256.8	91737.3	90446.2	85967.4	102201	79503.8	69047.8	98715.8	69194.1	100847	169902	122682	103033	149441	155080	105126	119749	115188	109618	81573.6	105330	101230	104916	210670	124193	92079.8	95899.4	106012	146327	84363.7
P16070	CD44 antigen	CD44	17	13	40508.7	51955.7	40551.5	32814.3	22224.2	45486.5	55446.4	84690.4	41273.4	37728.9	31441.2	64864.2	40610.8	26866.8	28698.6	43581.1	35282.1	41436.5	30536.5	38845.6	35743.9	28513.5	36059.6	36197.3	29625.9	47516.4	29953.1	30997.2	67489.7	27555.9	46250.4	38269.5	51650.2	45503.3	38081.7	31576	42243.7	35312.8	44353.1	53189.3	33155.2	25183.5	27699.4	21655	26780.4
P17936	Insulin-like growth factor-binding protein 3	IGFBP3	18	16	115890	115382	144564	104217	73001.7	96846.3	62711.1	152126	112293	91605.8	100992	126882	132540	140577	98239.2	112997	100429	93509.2	92170.6	76023.2	86293.3	90137.9	106304	93049.3	102378	150055	85915.7	121855	102339	194746	139431	131133	113597	123151	84140.9	63782.2	114041	89528.1	188873	146427	119753	121701	125480	122012	104390
P18065	Insulin-like growth factor-binding protein 2	IGFBP2	7	6	21913	19273.2	18568.7	12452.1	8247.81	16675	14638	25261	16715.9	14340.2	14199.4	27004.4	12388.9	11767.2	15711.8	22418.9	16479.3	13185.4	17581.1	12975	25325.1	15954.2	17322.3	14147	16545.2	22808.9	11940.5	11124.5	17687.7	16751.8	18578.8	18820.8	19604.7	18260.7	12104.3	18853.6	15626.7	12783	24690.5	25409.7	14199.9	14973.2	11649.6	9604.63	12494.9
P18428	Lipopolysaccharide-binding protein	LBP	27	23	163636	199850	180907	232091	145017	226660	209169	293074	173285	329606	168868	292082	180873	304266	151912	165873	166243	154365	178755	198120	263818	175549	210065	238247	228640	267223	178859	185521	275246	276706	163020	168205	199255	163647	175854	224205	173153	191322	268813	267798	216434	138442	217334	146438	150995
P19823	Inter-alpha-trypsin inhibitor heavy chain H2	ITIH2	186	165	4.00633e+06	3.59061e+06	3.91001e+06	3.84156e+06	2.91879e+06	3.4052e+06	3.677e+06	6.0899e+06	4.19691e+06	3.82817e+06	3.04013e+06	7.84252e+06	4.60313e+06	7.95062e+06	3.17028e+06	2.95257e+06	3.5979e+06	4.12556e+06	3.4562e+06	3.7177e+06	4.07919e+06	4.03588e+06	4.06366e+06	4.24701e+06	5.0031e+06	7.74027e+06	4.37264e+06	3.94828e+06	6.07931e+06	6.17476e+06	3.67327e+06	3.8229e+06	3.99727e+06	3.58551e+06	3.99757e+06	3.85711e+06	3.88354e+06	4.39354e+06	7.16214e+06	6.62134e+06	5.35254e+06	5.16251e+06	4.37049e+06	6.12113e+06	3.70954e+06
P19827	Inter-alpha-trypsin inhibitor heavy chain H1	ITIH1	147	132	2.81858e+06	2.58631e+06	2.94824e+06	2.41849e+06	2.1001e+06	2.45844e+06	2.33347e+06	4.15715e+06	2.74851e+06	2.7131e+06	1.86977e+06	4.70835e+06	2.98883e+06	4.67472e+06	2.00176e+06	2.16203e+06	2.71424e+06	2.95613e+06	2.41881e+06	2.45814e+06	2.57986e+06	2.55243e+06	2.75536e+06	2.71045e+06	3.00872e+06	4.61465e+06	2.45023e+06	2.30451e+06	3.62975e+06	2.55712e+06	2.84383e+06	2.56791e+06	2.87775e+06	2.48492e+06	2.93647e+06	2.70646e+06	2.61961e+06	2.80031e+06	4.39575e+06	3.9936e+06	2.94036e+06	2.80495e+06	2.86051e+06	3.54308e+06	2.72932e+06
P20742	Pregnancy zone protein	PZP	64	51	310785	311286	367950	351975	253614	365181	438357	489496	393988	508339	264934	657736	422862	398400	219459	260045	313258	356132	308133	376877	325044	273361	410619	277814	252381	498503	286292	324525	604968	374026	275711	310784	292162	327581	337110	382528	420620	430909	582906	539884	325623	272705	293872	340110	555190
P20851	C4b-binding protein beta chain	C4BPB	16	15	9756.63	13531.9	8334.83	15402.2	9194.1	7585.82	4691.28	5661.54	7783.99	14482.6	8822.84	8470.16	9608.62	14721.7	9552.67	7166.73	10666	13468.6	8411.29	8842.98	7275.37	7512.3	13546.6	14878.9	10280.3	11103.6	11175.9	13983.7	14532.6	13091.2	13624.9	15213.2	30819.7	13384.4	8775.13	6802.97	6624.6	15123	10978.1	8521.25	11037.5	15074.9	12886.8	13097.4	52080.3
P22352	Glutathione peroxidase 3	GPX3	25	22	619955	615993	701035	566900	410495	427485	487821	621354	417890	636899	565974	764607	557198	750658	530220	601238	511799	470147	407087	419102	471246	384841	518720	418301	578645	852487	516717	495249	753144	627851	699455	617835	571482	567531	452666	464176	484680	522434	777113	727283	636176	440553	707435	531858	701953
P22792	Carboxypeptidase N subunit 2	CPN2	39	35	586307	664251	710874	766649	471704	627925	898074	1.08262e+06	746102	1.11693e+06	757258	940321	1.02633e+06	656093	677332	662877	548243	625737	613508	724269	652284	563411	703185	616916	576848	1.3901e+06	857563	818369	1.03951e+06	892195	614844	735853	707025	668903	682704	791241	744129	811669	1.27022e+06	906917	869208	612824	777932	792230	485872
P22891	Vitamin K-dependent protein Z	PROZ	24	19	130494	137745	123823	100303	72006.5	87141.9	93886.4	117437	88698.5	119608	82881.6	144449	86612.9	119678	121648	154986	101296	93736.3	86856.2	95454.5	90043.4	72009.4	70852.9	93579.8	104294	142622	94290.5	62520.3	122920	125290	144869	135266	129368	116568	101121	102490	75243.2	91645.1	134761	97284.4	94917.5	73884	60392.4	86106.8	117081
P23142	Fibulin-1	FBLN1	25	25	331947	371946	333730	250405	221744	307779	367461	601628	365228	378672	382108	575457	445455	763880	251652	365712	287774	261768	268872	289353	331823	379771	392962	322598	466949	580576	382470	392578	526719	668172	409849	334965	323925	312590	336181	268970	365535	333043	561121	542659	495524	378062	442492	557283	271507
P25311	Zinc-alpha-2-glycoprotein	AZGP1	119	113	631558	532312	433934	457050	591573	501938	493827	539034	492142	473673	570482	538896	483658	373635	616624	517298	477497	689500	544587	436867	588861	519521	464707	497069	515060	431439	442359	421225	406728	356400	567373	528687	385140	443932	527140	540819	517813	486374	449353	552486	510721	442590	361139	357149	1.67541e+06
P26927	Hepatocyte growth factor-like protein	MST1	35	19	48050.1	72999.7	60180.1	63485.3	55425.5	88874.2	111134	168346	57545.5	49695	80767.9	122926	86025.7	100864	72196.8	69392.4	57840.6	61196.2	70758.2	82338.4	101286	76682.7	82285.3	57948.6	81901.4	95619.8	51813.8	56896.6	104300	121434	79550.6	67305.3	68621.2	61728.7	77658.9	74885.2	67953	80842.2	91728.3	131323	65048.8	60864.6	60411.6	62604.6	35226.2
P27169;Q15166	Serum paraoxonase/arylesterase 1	PON1	13	12	533083	580954	554138	724604	684059	484120	538844	1.37337e+06	705224	1.0343e+06	482604	1.11655e+06	684145	1.26306e+06	574590	538441	723023	642613	695834	611535	622604	451374	849969	913295	384350	511785	767278	762516	799744	276662	408317	543580	598850	472560	519345	938959	783386	822565	885579	698441	677424	491779	700537	470694	614943
P27918	Properdin	CFP	15	13	141834	157558	132862	137355	119604	135265	168393	254849	131659	197963	159964	221119	177890	189849	151121	158322	130144	124722	126368	129218	142854	133876	125284	163663	145547	228462	140455	146407	230128	237690	188279	145671	155049	129784	96754.7	140665	139013	158622	248275	198069	153424	150545	139110	176563	134635
P29622	Kallistatin	SERPINA4	61	52	789647	732966	723194	623264	450472	522923	707947	886535	610721	728852	653601	1.02575e+06	616657	1.46743e+06	617699	632332	657795	701085	554294	602584	665042	626913	577070	606840	792167	950415	730706	856340	746728	1.04981e+06	806537	723349	654819	749943	653877	622575	670289	633195	1.22644e+06	882997	705955	710800	744873	815475	793289
P32119	Peroxiredoxin-2	PRDX2	6	4	4091.44	2640.29	7447.57	4091.61	10711.8	8666.91	1612.81	5984.03	1141.64	1238.46	212.137	1211.61	4084.57	2819.23	2786.54	4245.66	6254.53	8393.47	4520.81	7793.78	5481.87	2509.85	2904.76	1637.72	1192.8	2339.35	2305.17	1574.99	2764.86	6178.13	4553.35	2987.47	3360.04	4098.07	5237.7	3039.61	2828.39	13690.7	8532.02	1534.77	617.679	2299.38	2101.22	724.822	2507.09
P33151	Cadherin-5	CDH5	28	19	366811	479847	407792	304775	123482	353751	390264	628710	526721	435619	434518	250408	683216	814808	300791	409097	395587	173928	148932	176338	527538	430682	499892	503644	717945	688385	173338	478018	743701	756303	442723	435478	481277	438309	348399	305115	375150	439754	331793	580787	510321	535553	175442	609701	338885
P33908	Mannosyl-oligosaccharide 1_2-alpha-mannosidase IA	MAN1A1	5	2	116002	119289	122414	118425	101668	86924.1	118925	130123	103856	150249	125463	203428	133415	185367	137977	103459	106332	109543	101075	88045.8	118557	84933.6	135069	157797	129909	170798	129323	136509	142665	131177	127352	144779	127494	103019	87638	126597	105028	144851	235531	145871	143886	99458.6	174390	173612	158423
P35442	Thrombospondin-2	THBS2	8	6	31987.5	37410.4	33171.6	28984.4	18874.2	22891	27097.2	47535.7	18092.7	33925.7	26518.5	38776	29335.2	54015.6	27577	31149.6	26151.4	22067.6	26378.8	27787.8	25114.2	25162.9	26826.4	24991.6	28154.8	35947.6	25092.5	19960.3	25026.4	59759.5	43505	31220.1	36435.4	28781	21745.7	23592.4	29164	32205.9	41403.9	30080.1	34873.2	21232.3	24324.7	37477.9	22790.7
P35443	Thrombospondin-4	THBS4	13	9	7858.42	10566.3	7059.21	8940.95	8817.26	4775.6	6061.48	15862.6	9661.32	10300.2	4813.27	14384.8	4079	13840.7	6655.06	9284.38	12143.6	9919.64	7805.63	8446.72	7284.08	13400	15702.2	6713.65	13084.1	7723.42	4469.68	4698.71	7168.63	23083.5	15512.8	17167.9	6817.37	8157.74	12855.2	7132.31	18066.1	9302.4	5932.2	7497.08	7075.42	3557.66	8109.18	18334.3	6135
P35527	Keratin_ type I cytoskeletal 9	KRT9	4	4	51699.4	42495.4	53521.6	57485.8	52218.4	33713.5	25531.3	42163.9	37264.6	59025.5	39340.3	33744.3	32257.4	43252.8	39591.9	49861.5	44711	44452.1	48147.2	43492.8	31502.2	50650	40137.8	44724.7	38886.2	31786.8	38415.8	32605.1	34275.6	39520.2	53807.1	50809.4	60873.8	43857	48277.8	47367	36521	39790.2	42801.3	33581.8	29142.1	33929.9	34854.1	28385.5	13331.8
P35579	Myosin-9	MYH9	6	2	65112.8	69211.6	83240.8	78360.4	76665.7	69750	50988	50925.6	79084.2	90919.4	70227.7	66225.8	66177.1	92509.4	56377.3	67114.7	80408.1	75102.7	71795.6	76579.7	51566.9	54130.5	81778.1	93838.4	70823.7	96038.3	86042.3	110864	87415.2	92819.6	86771.9	71085.9	83807.8	87632.1	80154.8	85493.2	64628.4	88284.3	89328.6	73318.6	62385.6	82084.5	112986	67899.1	6963.59
P35580;Q8NCY6	Myosin-10	MYH10	9	6	10573.6	13255.6	13258.1	10573.8	11753.1	9146.19	13498	14886	8208.57	8683.27	7136.06	13466.7	5061.02	3153.19	12732.6	11759.7	11480.1	11494.7	9736.12	14042.8	28046.4	10639.8	10860.6	9337.91	7710.58	13706.1	4016.7	20315.9	9099.34	5697.86	12778.2	25200.5	27279.5	31082.9	10701.4	13668.8	11540.7	14438.7	25744.3	12880.1	13669.1	5817.05	3867.04	2194.54	10326.9
P35749	Myosin-11	MYH11	5	2	358790	350269	356613	474250	468332	370440	291254	335335	342998	585468	366148	400218	365359	389757	308367	356136	389063	368018	392890	460488	408979	524340	398117	482169	447081	394852	421114	377581	382398	391598	341700	345707	514621	384299	490486	414615	402436	464442	417450	423091	322568	456336	353023	346765	2023.22
P35858	Insulin-like growth factor-binding protein complex acid labile subunit	IGFALS	62	55	611074	666294	713197	637100	459472	554923	621001	879754	582198	750019	610241	939791	723405	1.17148e+06	575804	573814	495793	625470	569638	453782	555009	541883	653947	645926	714813	1.08088e+06	634826	633958	849584	1.37348e+06	714986	676280	688500	674676	501422	347866	618136	807013	1.32434e+06	861620	809251	769918	741152	903506	609545
P35900	Keratin_ type I cytoskeletal 20	KRT20	12	6	60189.1	47341.5	63944.8	47774.6	34732.3	45549.4	57661.6	55195.3	51468	71269.4	36233.2	82422.3	52088.4	46646.3	53503.3	61995.9	49218.5	42935.9	34052.4	44884.2	42197.7	42540.7	43432.4	50270.8	35161.6	90677.4	52302.1	42476.8	87559.1	57755.6	69031.7	68773.6	60561.4	55595.1	42005.7	59386.9	48283.1	54742.1	66451.3	86980.4	49922.4	42917.2	56354.8	58801.1	56127.4
P36955	Pigment epithelium-derived factor	SERPINF1	73	67	848634	1.08374e+06	901530	994449	619995	801079	990527	1.42863e+06	928371	1.15094e+06	868709	1.46406e+06	880099	1.97107e+06	906169	794612	799775	976809	792855	674609	844080	759554	792377	897901	734870	1.31822e+06	1.05567e+06	1.08464e+06	1.31212e+06	1.37073e+06	996646	990581	897996	619542	836866	799085	956784	757653	1.41488e+06	1.04759e+06	1.10393e+06	885857	754687	1.20033e+06	823069
P36980	Complement factor H-related protein 2	CFHR2	21	15	106581	119899	147104	83724.6	114923	81383.9	74438.5	80828.1	159169	138084	223339	243989	114040	230632	91372.1	134490	39754.2	58863.1	106129	132792	179300	114801	145879	167702	174200	180076	119863	124987	126260	144977	112685	188139	110085	147431	82648.4	112839	94710.8	149253	166895	124092	147048	186100	154965	202376	101443
P37287	Phosphatidylinositol N-acetylglucosaminyltransferase subunit A	PIGA	2	2	15128.3	12899.3	13552.1	17326.7	11328.3	19073.4	22151.8	24195.8	15320.6	24566.4	19527.8	29079.5	14796	26779.2	11801.1	12273.6	11208.1	13016.2	13218.3	15627	20004.3	13946.7	13504.2	12648.7	16631.4	25925.7	13864.7	15940.3	26848.9	29580.8	17067.1	13549	12565.9	12479.1	13914.8	17097.9	15917.4	18256.2	24877.6	22217.6	14392.6	14136.8	17697	19401.9	9736.06
P40197	Platelet glycoprotein V	GP5	16	14	45576.7	60834.3	39412.2	46246.4	34696.3	43966.4	53144.4	61682.3	40524.7	64745.9	28664.9	58455.2	23458.7	33081.4	39358.7	49458.3	55613.5	65628.1	37134	50062.2	42424	32593.1	44295.5	32685.2	21669	46254.6	26639.4	29203.9	42322.2	31563.8	38369	51905.4	54355.7	50196.9	41225.4	50024.2	61816.9	55407	61066.9	44979.2	24803.7	20995.1	26676.6	23771.9	33801.9
P40937	Replication factor C subunit 5	RFC5	10	6	39220.6	21348.2	40610.7	31152.5	26265.6	30955.9	30541.7	26740	34386.3	40477.2	26707.5	46833.4	35939.2	55276.9	31000.3	34871.5	30724.6	28925.4	22246	25467.5	29863.5	30815.8	28699.8	30294.9	32610.6	58833.5	32737.4	29663.8	51997.1	60655.8	44522.7	36795.7	36455.9	36243.5	29511.1	30556.4	25753.3	31967.5	56521	48472.6	27417.5	30497.8	33889.1	46101.8	30343.4
P41222	Prostaglandin-H2 D-isomerase	PTGDS	4	3	11381.4	10255.2	11785	10907.1	9519.13	8581.31	10991.8	8868.95	7726.19	7541.4	7033.89	9089.25	6972.19	11641.1	16370.9	16035.2	8983.92	8022.5	8409.35	9082.41	8474.44	9281.92	6441.91	8466.63	7477.18	14368.2	8014.27	7648.33	8311.82	8846.04	14452.3	12366.7	12640.9	9487.19	10905.7	10669.5	8085.04	8701.66	12057.9	9899.02	7467.44	8172.9	4730.25	10238.7	11403
P42336	Phosphatidylinositol 4_5-bisphosphate 3-kinase catalytic subunit alpha isoform	PIK3CA	5	3	57884.8	50773.4	47046.3	46174.4	36950.1	36864.7	54005.7	54800.7	48089.6	78054.4	43179.5	72926.4	60764.5	101377	52485.8	51219.1	39816.4	40488.5	32251.2	38082.6	39073.2	41603.1	39946.4	52706.3	50960.8	93094.4	60461.5	54419.9	83612.7	99220	58883.1	64047.1	49008.5	44784.5	39350.1	42383.1	41582.7	39035.2	92585.3	79977.3	70066.7	59177.2	59588.4	84719	49936.1
P43251	Biotinidase	BTD	30	23	171475	200470	196194	198043	143158	164509	171538	272843	181946	245875	169500	280161	182709	225177	154768	190548	243718	209312	159856	169198	202608	202733	216664	197358	223311	296533	168800	158650	179865	237713	233532	238070	194009	223237	197048	207478	214921	221908	265935	260337	214856	195786	195105	190257	132764
P43652	Afamin	AFM	133	112	2.10784e+06	1.96849e+06	1.66561e+06	2.31477e+06	1.52924e+06	1.70215e+06	2.24287e+06	3.70081e+06	2.09433e+06	2.64951e+06	2.17755e+06	3.97538e+06	2.13101e+06	3.7139e+06	1.49387e+06	1.56311e+06	1.8512e+06	1.78924e+06	1.66228e+06	1.67798e+06	2.04162e+06	2.00005e+06	2.35622e+06	2.19205e+06	2.47267e+06	3.95079e+06	2.51497e+06	2.36004e+06	3.39472e+06	3.78519e+06	1.84447e+06	1.97769e+06	1.80665e+06	1.87796e+06	1.69195e+06	2.04145e+06	2.05375e+06	2.5626e+06	3.26025e+06	3.02977e+06	2.79053e+06	2.38004e+06	1.97788e+06	2.82757e+06	1.77838e+06
P48740	Mannan-binding lectin serine protease 1	MASP1	35	27	350420	336690	391599	232296	213383	330465	455161	605574	302368	389568	281539	629335	409502	719218	291724	299800	329553	278274	294569	308438	342719	361905	295390	373018	405455	609695	352803	297304	546793	544511	371399	343756	372224	347264	319453	356608	330079	401964	621089	525941	404731	458945	314177	603733	347062
P49747	Cartilage oligomeric matrix protein	COMP	27	22	242695	273133	198222	234714	174341	188567	167590	335648	178584	222393	164613	317115	163235	108463	254380	252653	122470	206956	152761	141167	185226	127840	168193	185981	116888	198576	130886	162612	209199	107174	250348	271938	240530	155293	163489	213325	232202	89956.2	197937	220684	142061	57700.1	82619.8	105329	195349
P49908	Selenoprotein P	SELENOP	20	19	210624	222803	195346	153094	124405	196535	231541	346683	209017	208729	178822	332381	194395	194342	153946	134582	185412	183645	164774	174536	189144	149976	193827	170334	170392	275822	184024	201068	294078	215652	236168	181153	195149	200807	160013	203117	206111	191487	235796	257520	181589	130430	164534	164975	162126
P51884	Lumican	LUM	46	37	795605	880272	669559	889412	458074	638461	751522	1.32352e+06	616789	823244	766113	1.15133e+06	806273	1.36318e+06	753845	684917	602647	812203	722812	586549	705733	627030	732803	647859	629929	1.12326e+06	845267	811236	996762	902380	716583	778061	709143	708650	702207	670888	786001	886882	1.07186e+06	1.20463e+06	757788	666513	925431	756894	545953
P53675;Q00610;Q6UWU4;Q8TDC3	Clathrin heavy chain 2	CLTCL1	8	5	59740.8	69145.4	64812.7	52974.6	46371.9	47692.9	43677	61266.2	52276.3	62372.4	58856.7	62792.5	67427.9	35591.5	55080.5	68115	47753.7	48770.7	36342.5	46922.1	49221.3	43141.4	43114.2	40951.3	53786.1	72298.4	72460.2	58580.3	79760.2	56370.9	70750	61356.4	72250.6	57204.5	43089.9	48650	43089.8	47617.9	102613	65013.9	70372.1	47421.2	58477.7	47138.2	47404.8
P54108	Cysteine-rich secretory protein 3	CRISP3	15	13	106273	140885	98354.9	80782.3	30454	116610	129575	189557	149864	88439.1	135250	68104.8	193112	165214	94607.5	128578	117156	38446.5	33923.5	37516	204815	186131	173422	169024	259036	200710	57398.5	126615	148790	231279	109034	159308	158832	135822	134619	102488	100938	132686	78641.5	176815	110486	149856	40548.1	113205	104622
P55056	Apolipoprotein C-IV	APOC4	6	3	15495.4	16315.8	10072.2	14475.1	8215.03	4914.67	7432.4	20325.7	9822.85	10706.6	3818.64	19872.3	6224.63	11096.2	11589	16399.1	12840.8	13075.2	9861.89	9613.85	7794.08	4318.27	8771.27	14920.3	3092.55	10406	5787.94	5979.92	7569.25	3332.17	7949.86	14027.3	16180	8649.08	7568.57	11697.1	13195.3	8306.47	7075.22	9761.5	3776.78	3029.38	3820.08	1190.91	12307.1
P59665;P59666	Neutrophil defensin 1	DEFA1	5	4	32715	21683.8	21858.5	50589.3	23929	37627.5	69543.7	47569.7	19241.2	47687.8	67279	42667	45172.8	133738	15220.3	45387.6	32522.6	18061.7	21945.3	36304.2	53699.7	40809.5	46514.7	52192.3	57599	138009	35551.9	31897.4	63716.3	96984.4	30966.6	35383.5	56859.2	45009.1	57382.8	35823.7	48534.3	53950	64971.1	111286	51940.7	41847.6	31831.2	26691.1	31603.1
P60709;P63261	Actin_ cytoplasmic 1	ACTB	25	10	209894	187957	193226	203749	150197	160176	190320	267742	164546	227753	159590	271047	170188	366045	148841	188152	156595	162055	127641	146292	161781	156421	148666	161100	178745	315004	184593	158137	257420	289702	191437	193609	208958	174164	135442	146990	173619	170026	312404	247288	208593	166262	173344	222869	197750
P61129	Zinc finger CCCH domain-containing protein 6	ZC3H6	22	13	476710	402355	522399	447707	288275	315530	397512	511968	438168	672226	461525	831912	590819	1.32977e+06	383640	383041	465594	471870	366715	321934	411932	372089	391832	433036	581617	810340	500834	616618	684156	1.01023e+06	502464	534654	491200	459722	482331	450531	361101	517370	1.00143e+06	708029	638485	664663	691907	965457	390210
P61626	Lysozyme C	LYZ	6	6	27492.5	23319	7282.75	16241.9	13032.1	11805.4	8762.32	18681.8	11354.3	13838.8	10318.5	25851	11348.8	22442.6	23212.5	25791.9	12675.8	15186.9	9412.84	11565	11523.6	9810.95	19526.5	13646.8	11838.4	21255.8	17706.5	17609.1	22889.1	22507.8	27936.5	25944.6	23890.6	24129.4	11424.6	8851.94	10538.5	18956.9	41888.1	28905.1	12972.6	16712.4	19270.5	20719.3	6360.41
P61769	Beta-2-microglobulin	B2M	8	7	31186.7	35555.7	23517.3	36179.5	25188.5	33963.9	36385.1	68945.6	25658.5	36605	34744.7	45813	30256.6	54013.7	23422.3	28462.3	33139	38014.3	27640.6	28507.9	26862.6	25845.4	42554.7	41170.6	29827.2	42575.9	30546.3	30536.5	59283	66242.9	30534.7	36330.1	25396.3	29030.4	28395.3	31776.6	41512.4	39699.9	55515	55649.6	29722.3	27520.4	31668.8	37498	23412
P67870	Casein kinase II subunit beta	CSNK2B	7	7	97185.7	132575	130630	63551.5	70529.8	161566	193386	211365	148640	183311	143297	225598	197266	81133.1	82275.2	126876	91465.5	95224.3	94517.9	108159	150204	109369	106461	154590	157184	201283	122878	112903	269784	118166	147905	106225	174562	151671	90802.4	92567	128120	143387	201388	169637	163673	104366	97859.2	106017	62846.8
P80108	Phosphatidylinositol-glycan-specific phospholipase D	GPLD1	13	8	51179	50802.3	52344.8	50798.7	33456.1	34486.2	37509.2	53325	36108.4	52881.7	31334.7	50143.1	34655.4	33457.6	46498.7	55872.3	44375.2	49394.9	36245	32516.4	34305.2	35793.4	37302.3	34296.4	34939.8	46467.4	36295.4	30156.6	45696.6	47557	48441.8	52445.7	51280.1	46455.7	37678	47984.6	41324.1	40369.9	70826.3	43303.4	39979.2	35374.6	32425	29839	49339.1
P82930	28S ribosomal protein S34_ mitochondrial	MRPS34	6	4	37838.9	41400.6	58153.5	17558.3	23284.4	30928.7	56178.6	37483.1	36006	56163.3	28648.5	50211.4	51634.9	104703	28287.6	43039.9	33364.5	33268.3	25834.1	24859	25646.7	34040.8	24779.2	38836.7	54422.6	44517.4	41487.7	34561.5	64663.8	72047.9	44554.3	37228.4	53195.2	58740.6	31889.5	21205.8	23721	39695.6	86659.5	47969.9	49464.6	53206.5	26398.9	69272.3	26397.7
Q02985	Complement factor H-related protein 3	CFHR3	7	2	818.577	1372.91	1238.41	1029.17	678.459	480.065	325.955	731.407	242.714	992.971	417.167	187.195	406.304	0	2049.24	1277.05	723.112	696.829	808.31	699.828	258.783	252.395	656.914	739.595	412.07	254.805	351.324	223.038	138.908	337.292	1203.45	1320.54	1049.19	1073.63	470.432	770.411	517.663	792.621	1188.43	107.545	160.432	99.1058	91.4416	16.9423	1172.89
Q03591	Complement factor H-related protein 1	CFHR1	29	11	54313.8	30361	49018.5	22544.9	43260.1	34490.5	70374.9	88525	52800.2	68308.4	68505.4	52239.4	81145.8	105646	32338.4	57689.6	19278	32001.1	42391.9	60448	82278.3	53979	53192.5	69529.1	73975.6	86562.2	44237	58990.7	43897.9	112840	43009	58675.6	38994	57775.6	25991.7	60136.4	24593	63364.6	50918.1	72318.5	53938.3	58046.5	31547.5	46653.8	52431.3
Q04756	Hepatocyte growth factor activator	HGFAC	32	27	84016	95728.9	66001.5	69706.6	60663	58977.7	73452.9	101158	58158.4	78789.8	63838.8	141945	87327.8	148069	80765.9	80590.3	66230.8	88294.4	74742	93827.7	87546.3	74819.7	74486.4	69061.3	80938.2	78451.4	71556.3	66375.3	108802	116383	117257	88951.4	100090	97657.3	80102.1	87127.8	84331.5	72909.7	144893	87428	82675.3	96834.3	102598	110248	39824.2
Q06033	Inter-alpha-trypsin inhibitor heavy chain H3	ITIH3	72	63	613868	488122	637050	449671	427644	433607	453525	712964	600381	425363	292345	546144	400171	857525	500365	581129	494494	421693	376228	724827	568207	572623	644101	423776	541375	716982	471019	284996	467163	681637	661770	565003	502284	619010	553592	599334	484172	502397	730687	949978	631901	501720	376808	590620	450927
Q08380	Galectin-3-binding protein	LGALS3BP	3	2	3155.74	4503.16	2669.84	2182.62	2379.17	1772.96	2367.87	3661.76	1212.96	1700.82	961.47	1429.42	2588.6	1816.53	1529.29	1917.43	1787.17	2285.94	2022.32	2339.11	1774.45	1597.32	1301.1	1669.75	338.756	1000.24	1338.53	1315.12	2038.34	1838.1	3127.28	2348.67	2376.45	2127.31	1820.2	2016.43	2328.66	1041.91	1007.49	1078.19	661.492	2000.17	573.449	494.987	4140.75
Q10588	ADP-ribosyl cyclase/cyclic ADP-ribose hydrolase 2	BST1	5	2	1867.81	1627.26	1501.4	2772.63	933.918	1015.14	4166.17	2960.16	936.904	2259.91	718.352	1136.67	236.24	2117.41	2648.23	1486.81	1147.96	1444.23	2539.83	1386.98	1067.53	2312.62	1363.1	1309.87	775.962	966.248	1644.78	508.11	281.28	759.619	1614.76	1951.3	2432	1832.18	2498.31	2025.65	1232.16	3061.05	1302.26	3610.02	487.085	2767.54	1519.43	843.265	2212.99
Q12805	EGF-containing fibulin-like extracellular matrix protein 1	EFEMP1	16	14	49916.5	53638.9	43094.7	37382.4	23529.1	40278.9	41697.5	77638	36411.7	37523	45132.3	55478.8	37756.2	37431.7	41190.6	56252.9	35974.1	37457.2	45385.7	41767.6	49127.6	37532.9	41158.2	40000.6	38046	49522.7	28619.2	30481.2	44683.8	57267.8	58811.9	49848	48512.3	47378.4	42513	46541.7	48549	39500.2	44099.9	46096.5	28310.3	25126.6	36167.4	23472.8	41162.7
Q12884	Prolyl endopeptidase FAP	FAP	18	13	342801	247074	232285	218942	243143	215536	229481	322371	195331	336442	209547	333853	291394	259458	256540	321216	220371	210456	239091	220983	257956	190340	272942	275683	255884	287980	257369	233243	296916	191839	326774	309715	255466	262353	184176	253287	210579	280237	426225	301094	229758	197606	261152	351299	287595
Q13103	Secreted phosphoprotein 24	SPP2	10	9	32770.9	42062.2	46897	32391.1	14306.6	31308.4	64291.1	61805.5	19216.5	22587.6	14763.3	33789	15436.5	13584.4	27932.7	35938.8	38483.8	33039.1	25876.8	31246.7	35855.1	30269.8	25015	22612.8	18881.2	34080.1	10905.2	11965.4	32007	38600.3	31858.2	38208.6	42025.1	44697.8	29931.8	37534.9	27738.7	37028.3	29621.1	25319	13959.2	13649.6	16719.5	17401.8	33727.6
Q13188	Serine/threonine-protein kinase 3	STK3	14	11	44940.2	44840.3	42083.5	35732.5	25490.4	22774.5	33884.2	71651.5	25067.7	40157.3	21729.7	36376.6	22367.1	49691.3	43029.6	37179.9	36297.6	35698.5	33924.1	24346.4	23977	34786.1	26709.3	29403.4	23845.5	47760.2	24152.8	26419	45532.9	42999	62738	42600.5	42218.7	34322.7	26810.9	31062.9	35197	33034.3	61098.5	41969.7	34508.7	25067.5	20776.9	36911.8	43260.1
Q13822	Ectonucleotide pyrophosphatase/phosphodiesterase family member 2	ENPP2	9	8	9644.38	8476.32	6541.45	6429.04	4868.8	6545.86	6527.35	11072.5	3450.39	8110.95	4963.99	8949.11	5107.33	4503.67	9133.33	9643.97	6113.69	6115.83	7191.03	6554.98	7589.46	5193.21	5836.56	5002.31	4672.57	10160.2	5499.53	4144.46	7456.26	7177.71	11182.3	9428.36	7779.23	8779.98	5984.01	8218.03	7839.59	9007.32	4708.01	7699.42	4454.78	4648.25	7458.46	4655.45	8140.12
Q14185	Dedicator of cytokinesis protein 1	DOCK1	16	10	341627	298587	98722.4	361625	293786	281321	303778	458435	337418	365138	375879	540718	317583	497921	268221	311558	162378	269004	333918	257393	309458	279610	330489	380652	428462	619500	329449	271520	398058	528019	348823	330933	307364	267252	346147	343418	285587	379764	575266	457780	357363	302514	291196	445343	104173
Q14520	Hyaluronan-binding protein 2	HABP2	42	39	402793	398761	441901	361924	274025	413135	494297	624563	416634	505789	428956	693944	441976	465624	307785	416208	326089	326832	357584	411697	466166	344798	423969	349628	489164	709453	364004	413540	638768	618165	446234	435519	445637	437626	377209	397685	432976	426904	631009	644449	418850	381587	455648	438000	395414
Q14624;O95271;P48723;P52435;P61009;Q00653;Q8TDY4;Q96PL1;Q9GZM3;Q9H1A7;Q9HBF4;Q9NUB1;Q9NXE4	Inter-alpha-trypsin inhibitor heavy chain H4	ITIH4	203	177	4.93819e+06	4.13648e+06	4.11879e+06	4.4896e+06	3.71696e+06	4.63112e+06	4.77212e+06	6.56359e+06	5.38774e+06	5.63919e+06	4.30575e+06	7.49375e+06	4.20356e+06	7.06154e+06	2.64053e+06	4.37442e+06	3.38138e+06	4.34024e+06	4.02708e+06	5.10938e+06	4.7675e+06	3.63302e+06	4.69234e+06	4.2027e+06	4.59233e+06	7.5762e+06	5.13392e+06	4.38466e+06	5.68384e+06	5.87786e+06	4.18665e+06	4.5851e+06	4.93023e+06	4.54404e+06	4.45827e+06	4.7244e+06	4.53185e+06	5.03305e+06	7.84446e+06	6.96338e+06	4.67772e+06	4.12439e+06	4.42505e+06	5.76801e+06	3.29713e+06
Q14980	Nuclear mitotic apparatus protein 1	NUMA1	70	44	1.45709e+06	1.6344e+06	1.68227e+06	1.77644e+06	1.07686e+06	1.52441e+06	1.84619e+06	2.3348e+06	1.8704e+06	2.74287e+06	2.1213e+06	3.12932e+06	2.36092e+06	3.87411e+06	1.35079e+06	1.48298e+06	1.38484e+06	1.41738e+06	1.24235e+06	1.39132e+06	1.69645e+06	1.6464e+06	1.57003e+06	1.82865e+06	2.28737e+06	3.32465e+06	2.32082e+06	2.37506e+06	3.40929e+06	3.74046e+06	1.67303e+06	1.56907e+06	1.59667e+06	1.42022e+06	1.46972e+06	1.57046e+06	1.37796e+06	2.13304e+06	3.51283e+06	2.78033e+06	2.67791e+06	2.36023e+06	2.33361e+06	3.3853e+06	1.52393e+06
Q15020	Squamous cell carcinoma antigen recognized by T-cells 3	SART3	28	19	188288	197651	194335	193237	140663	170595	206143	255390	165710	223999	194625	292329	216500	366392	151809	201427	169939	176403	156364	155399	176339	173932	160704	185322	226215	304041	201805	191746	278243	325399	203906	197616	196014	165335	165594	178758	169411	194954	317395	258021	231701	227194	204550	282785	177766
Q15022	Polycomb protein SUZ12	SUZ12	6	3	24668.7	19849.7	26055.6	22730.9	11001.9	15394.6	21720.4	20766.2	20534.5	19463.6	17386.3	26125.1	28176	23058.4	21038.3	25509.7	24184.1	23070.7	21485.8	17636.6	21453.4	21575.1	23698.6	23688.9	24302	39850.1	13473.5	23021.6	32902.7	49685	19578.5	28192.5	26741	29263.2	25553.5	16382.6	16498.3	23350.4	34487.2	32089.3	27170.6	26576.6	20424.5	16119.9	23297.8
Q15113	Procollagen C-endopeptidase enhancer 1	PCOLCE	5	4	9801.88	7129.59	11222.1	2890.79	5011.86	5693.91	8491.39	9141.16	6450.95	4942.77	3297.45	2404.59	5583.19	10258.5	4922.18	10221.5	7529.21	5473.55	3368.4	7778.81	13913.5	11066.1	7254.81	6677.24	8729.18	14888.5	800.697	4971.01	5547.19	7737.13	12018.6	12269.5	4428.94	13884.6	4380.17	5832.52	4652.65	6857.47	7108.57	2226.51	1052.62	1172.52	3135.61	1569.59	7247.57
Q15485	Ficolin-2	FCN2	7	6	56155	50931.6	57871.9	45670.6	43434	27824	28152.1	37605.2	24225.7	35246.9	21754.9	47286	25046.8	47741.7	52766.1	45311.6	51218.5	57358.2	35859.8	32086.4	28848.5	29281.3	30491.7	31283	34830.7	35065.3	26890.3	26227.2	30232.4	35171.8	49809.1	73274.1	59032.9	53384.9	35685.6	36653.6	33536.4	39889.6	56943.4	34099.3	29486.4	24695.9	34019.4	36524.3	48660.4
Q15582	Transforming growth factor-beta-induced protein ig-h3	TGFBI	24	17	12687.8	26469.3	37272.8	34546.2	19807.2	25548.7	15332.4	20843.7	12976.3	39634.9	29510.5	18938.8	29994.3	34026.5	18015.4	26316.3	20926.4	17042.8	17135.8	33366.5	19556.1	26478.4	19924.5	26603.6	21897	18594.3	23527.9	25913.5	22186.1	65838.8	11108.1	27319.2	14315.2	21008.9	31232.3	22028.6	24842.8	27113.7	18518	21836.6	17333.7	34841	44999.2	24525.3	360742
Q15848	Adiponectin	ADIPOQ	12	7	128845	108827	93009.4	54116.4	72394.1	55844.2	62631.4	86902.2	61374.7	73586	53574.2	79192.6	80834.1	90135.7	94603.9	88957.4	57483.3	46604	50850.7	58631.3	74784.5	48002.3	59778.9	49045.3	55068.5	63373.3	74032.5	68912.7	74554.7	81336.1	112890	89256.5	91176.4	83141.8	59517.6	62299.6	61902	53456.1	106008	66310	70821.9	57954.6	48005.3	74438.3	87562.3
Q16363	Laminin subunit alpha-4	LAMA4	4	3	11930.6	6931.46	10777.8	10729.4	9150.45	9304.32	9461.89	9777.49	8702.84	13104.6	9541.36	10847	7552.13	14008.7	10727.8	10198.9	10052.1	10444.9	9169.53	10161.1	9611.43	10030.5	13339.6	10189.1	10440.9	13597.6	5205.72	5560.35	8422.61	11009.1	12771.9	13526	10093	10499.9	13563.2	13025.7	9325.05	14378.2	13012.1	13092	8065.95	6350.56	6159.27	8533.34	12776.4
Q16473	Putative tenascin-XA	TNXA	2	2	6941.88	7928.57	4903.07	5722.25	3006.67	2720.53	1845.64	6859.4	2900.23	3945.99	3421.31	6234.91	3515.88	4047.81	5101.04	6184.32	4343.66	5536.1	4120.46	3914.67	3178.22	3089.3	3827.16	3220.01	3133.1	5531.48	3517.47	3655.82	3323.76	2810.95	5645.51	6296.42	7490.5	5185.15	4954.68	4432.16	3373.79	4359.7	5171.62	5535.11	3060.94	2548.45	4205.7	814.819	4159.46
Q16610	Extracellular matrix protein 1	ECM1	38	31	205714	188958	194860	161346	146601	148473	162253	308661	170533	179336	125935	246070	106554	216794	194975	209635	191904	225066	185947	144328	180037	167650	205970	171475	204047	273930	135521	137525	167694	251350	278365	209558	180453	177141	159360	170435	216493	203997	308054	223909	203004	166520	155418	215527	142790
Q2TV78	Putative macrophage stimulating 1-like protein	MST1L	21	7	30010.5	33291	28402.3	23531.3	14922.4	33812.5	29293.2	58008.2	33245.5	26779.6	37393.1	46262.6	25218.4	2525.3	23343	34408.1	20578.8	21699	23134.1	30070.9	37413.8	25811.3	31492.5	32872.7	29354.5	50714	11992.4	16253.6	50484.5	11498.2	35259.9	31162.9	34302.3	34242.7	24404.2	24235.3	26621.9	25020.6	29820.5	46684.8	15990.3	9913.09	12967.5	2366.97	19823.1
Q494R4	Coiled-coil domain-containing protein 153	CCDC153	4	2	6786.42	4959.44	5522.5	6362.76	5227.88	4769.4	6217.73	10284.7	7995.97	9152.68	5086.56	8672.71	4489.9	14777.5	4878.06	4978.61	4270.54	5024.36	5141.52	5028.23	6659.31	4614.76	7324.88	6453.64	7711.86	5713.21	6100.28	5548.61	7885.87	8174.13	5223.25	6323.02	5663.75	4068.22	3451.46	4504.54	5169.55	6847.22	16153.7	6832.37	4804.39	7624.34	4977.04	12154.5	7185.29
Q4W5N1	Putative ATP-binding cassette sub-family A member 11	ABCA11P	2	2	182767	169775	188244	340062	263518	219750	141699	182416	229360	395049	222772	253003	269002	337632	162592	182297	259344	225053	234054	259935	182083	271700	281552	341986	258371	243363	282562	290985	306047	309848	202287	202177	158025	238402	298599	188139	220561	322258	258657	212576	187534	345036	273107	240303	20593.6
Q562R1	Beta-actin-like protein 2	ACTBL2	7	3	73319.9	64456.4	57641.8	65237.3	43565.6	36775.5	33403.3	46714.8	29701.5	39086.6	33539.8	32422.3	28186.6	34178.2	69555.7	73216.3	38391.8	35360.6	41894.9	33515.4	31340	27705.5	38252	25313.2	32693.3	36251	23859.3	23906.8	32078.5	27194.1	69936.1	72550.7	61776.8	43293.3	35261.7	34430.5	31411.9	35838.4	46291.4	26378.1	30742.9	24008.2	23571.3	37124.9	120565
Q5JRC9	Protein FAM47A	FAM47A	12	6	29547.3	24674.7	33286.9	31825.4	18452.6	30960.3	38699.3	37922.2	26266.6	33687.1	23309.9	48368.4	27957.3	34226.5	23247.2	36800	25520.4	22844.2	20511.7	27234.9	30775	35267.7	27013.9	29588.7	32000.6	67824.7	22301.4	20324.5	45342.8	44303.3	36645.5	31628.6	28093.6	28023.3	27775.5	37630.4	22083.5	28383	35544.1	50681	27689.9	26395.4	25202.9	32355.5	28471.9
Q5T013	Putative hydroxypyruvate isomerase	HYI	6	5	125751	105759	149093	109740	128869	145400	229580	153291	143087	227222	123669	223326	148417	237486	115955	127296	127818	100741	117235	129995	131207	188120	147046	194841	205337	340190	106968	128635	217001	248523	119393	115683	137704	172815	130162	164445	149773	223430	248344	230955	160817	174892	119004	269102	106959
Q5TCS8	Adenylate kinase 9	AK9	9	5	207975	270741	213443	186418	182686	152553	156260	340614	163210	251480	199690	409126	283267	669275	194197	284816	211061	253317	177350	131740	183211	322522	181560	220945	229370	285402	442479	188569	271768	684377	162023	168121	223790	167899	149713	269751	250489	284189	511854	245024	391977	367394	245489	309425	127377
Q68CQ4;P83105;Q07955	Digestive organ expansion factor homolog	DIEXF	5	3	12264.6	12588.2	17962.8	14367.4	7439.78	10162.4	16324.1	8505.71	9710.62	10292.5	10246	12432.1	11629.5	16565	15409.2	15437.5	8879.74	9987.43	9916.3	10282.6	10476.6	11204.4	7676.17	11257.4	10218	22410.2	10433.7	6506.84	12773.2	14508.6	14186.4	19004.1	12585.2	9039.14	8838.01	5456.28	9049.26	9081.2	15611.1	16972.8	10024.9	11850	8794.32	8090.27	17285
Q68D51	DENN domain-containing protein 2C	DENND2C	3	2	28580.1	15193.2	14143.4	7950.55	5216.09	7020.73	12610.8	14577.7	14233.1	10990.5	6116.61	8721.3	2734.3	6580	16552.7	21262.7	9422.02	8346.73	7481.49	8354.97	6686.82	8085.16	11106.5	10234.1	8687.67	10491.5	4522.08	3953.74	8950.78	11127.6	30795.5	21405.5	9068.02	10575.9	6078.36	9990.83	7130.38	12086.4	9253.97	8801.12	5119.97	4622.04	4802.61	8708.89	21871.7
Q6EMK4	Vasorin	VASN	8	3	12458.2	9180.45	12503.5	13340.8	6305.47	9769.05	12185.9	14477.3	9900.99	11805.1	11138.4	14596.3	6319.74	15163.1	13024.9	8299.11	6985.34	12048.6	7908.32	7485.3	9573.9	6597.89	7869.4	11267.9	8628.38	10940.3	7371.36	7677.03	8746.78	13586.9	10428.5	11986.5	14377.1	9636.96	10042.7	9811.78	9793.77	11215.1	12765.6	11229.7	5793.84	8366.36	7012.72	8417.48	10564.4
Q6KCM7	Calcium-binding mitochondrial carrier protein SCaMC-2	SLC25A25	4	2	3386.5	5288.54	5296.62	3455.66	2159.66	4322.81	4304.12	6526.74	5595.5	3569.49	4615.25	2427.08	3019.05	2112.06	3536.4	5115.87	5045.04	1947.09	2253.05	3049.23	5145.53	5035.67	5501.78	5432.14	10075	5578.28	481.175	1918.55	4413.71	7380.65	3453.72	5266.27	6232	6542.64	3141.83	3146.32	2795.12	7647.89	1658.15	4212.58	1534.75	3242.28	497.013	2189.9	3772.14
Q6PJG2	Mitotic deacetylase-associated SANT domain protein	MIDEAS	3	2	2323.88	1287.35	1347.29	1578.04	1297.85	1108.72	1378.98	870.185	1155.98	1213.04	647.057	1179.51	799.504	2131.99	2022.74	1890.18	1131.91	1226.62	1060.34	1080.5	1275.2	1176.81	985.093	1243.68	975.998	1956.31	806.989	799.625	1049.99	1064.95	2736.2	2260.24	1655.16	1409.73	1144.08	1412.59	1020.18	1341.4	1506.08	1375.3	1161.47	828.313	726.386	1673.05	1832.85
Q6S8J3	POTE ankyrin domain family member E	POTEE	46	4	21480.8	28902.1	25059.6	22882.8	16726.5	28643.8	26771.8	42781.3	15847.9	16819	20467.1	32682	17949.6	12232.3	21082.8	30309.1	22869.3	20284.1	21694.7	19221.7	23342.7	17483.6	20204.5	14199.2	13646.8	23154.2	23828.9	13699.8	21319.4	17343.2	20733.2	21889.7	25930.5	22647.1	17783.2	27684.5	23569.7	22227.3	26497.7	21841.5	18656.7	12562	13039.9	11312	22943.7
Q6UXB8	Peptidase inhibitor 16	PI16	12	6	15379.4	14965.4	17975.4	14547.4	5918.52	11091.5	12943.7	16695.9	9315.72	9757.55	9626.94	19631.4	10364.6	4355.26	12970.7	15026.5	10715	12810.4	9290.85	11065.3	11190.1	10718.4	9005.3	10824.1	7014.25	19388.1	8923.3	8034.67	18451.4	13203.8	17269.3	18503.5	17494.3	14628.2	13158.8	16084.1	10968.3	13707.4	14751.1	18987.7	11518.3	10460.2	10651.4	9195.52	11589.1
Q6ZN30	Zinc finger protein basonuclin-2	BNC2	3	2	5346.42	4639.47	9363.01	6397.82	5223.69	4966.53	6028.22	5000.45	6126.39	8631.52	6470.88	6612.46	6682.66	6063.43	4682.35	6022.31	8505.5	8400.29	4427.26	4132.07	6445.47	7452.08	4035.43	5636.36	7820.44	11104.1	8765.48	9148.42	6850.26	10129.7	6452.42	6702.24	6717.61	7945.05	4367.3	4514.76	4123.92	8110.13	9203.1	7775.25	9875.58	10417.4	10714.1	9198.92	4622.35
Q70CQ1	Ubiquitin carboxyl-terminal hydrolase 49	USP49	11	5	59059	52195.7	66090.1	67459.1	48380.5	60194.6	76533.8	73295.2	73164.6	87443	60931.6	117009	85051.5	108568	62454	65482.7	49368	48416.3	52162.6	62892.8	66299.9	78366.9	60485.9	73914.2	64804.4	141589	78874	64268.1	125502	123908	64497.6	70409.8	61484.6	55321.9	64543	75408.8	60846.7	79292.3	100247	118663	83577.1	89526.4	92703.6	93112.7	62783.2
Q7Z406	Myosin-14	MYH14	6	2	2101.24	4405.94	3216.16	4407.04	1170.53	3703.48	4703.97	8044.49	1728.04	1493.61	2742.32	5908.77	2219.37	504.29	2220.44	3363.49	2064.44	2415.61	5683.49	4296.24	4077.01	4249.12	3300.2	3001.26	2387.06	4962.37	1535.38	1700.33	1218.86	2418.18	2336.07	5925.63	3030.47	2021.99	4864.9	5213.46	4670.69	4856.16	1359.97	5060.27	3464.51	2748.86	1927.21	362.018	2237.05
Q86W24	NACHT_ LRR and PYD domains-containing protein 14	NLRP14	6	2	21163.8	40270.4	21520.4	26489.1	17208.1	12487	13184.1	35344	19864.2	15342.5	5058.35	19921	13612.8	11955.6	30143.2	29344.1	27767.8	22930.9	24765.7	18895.5	14544.9	8463.86	18175.1	17138.2	4255.66	7878.65	13452.6	10863.2	14382.2	1827.9	16783.5	23646.9	31710.4	14457	14624.9	30221.7	22972.7	15556.4	12916	9708.49	7872.56	6988.89	11905.9	5430.19	33236.1
Q86WR0	Coiled-coil domain-containing protein 25	CCDC25	3	2	11902.8	8359.57	14020	10048.1	5969.6	7359.84	7535.95	6315.59	10831.8	13074.9	6310.93	9979.83	9136.06	7666.47	9376.73	12952.6	8201.05	7653.37	5818.69	7731.65	5799.73	8258.09	7931.77	8939.41	7671.32	14926.8	9500.19	6720.13	11663.2	15396.1	13085.2	13095.9	10426.1	10577.4	5696.56	6162.94	6341.76	9338.75	12505	12876.9	10791.2	11370.5	9498	8879.9	10932.1
Q8IWJ2	GRIP and coiled-coil domain-containing protein 2	GCC2	81	51	1.00741e+06	977172	1.06073e+06	1.06642e+06	817827	1.01128e+06	1.20961e+06	1.37366e+06	1.09116e+06	1.41258e+06	1.117e+06	1.76036e+06	1.34472e+06	1.77389e+06	889100	1.07824e+06	847178	868651	913921	986040	1.12639e+06	1.13638e+06	1.10418e+06	1.28269e+06	1.28695e+06	1.8896e+06	1.14784e+06	1.0514e+06	1.62734e+06	2.22785e+06	1.07114e+06	1.08377e+06	1.0619e+06	971864	947255	1.14554e+06	1.03172e+06	1.29844e+06	1.74354e+06	1.52404e+06	1.33969e+06	1.33539e+06	1.18426e+06	1.48484e+06	984205
Q8IWZ5	Tripartite motif-containing protein 42	TRIM42	4	4	64965.5	59838.6	92359.2	33675.5	50380.2	55792.9	99297.1	76113.2	64435	108637	60343.8	99504	91777.1	209180	52943.6	58328.9	59456	47107	44260.1	53392	57596	67350.9	53546.6	66006.5	95960	92766.8	88101.4	71897.8	129485	158283	78162.9	70237.6	72734.6	80411.8	38399.8	40554	54288.6	74363.3	138143	97429.9	91390.8	116583	70409.7	180745	55882.1
Q8N1F7	Nuclear pore complex protein Nup93	NUP93	3	2	47055.6	22718.7	38718.1	27881.2	26847.9	20675.6	25132.6	25836	27273.1	38110.9	18756.4	47321.7	31099.8	46943.5	36308	41540.1	24765.7	21401.8	18894.5	27691.9	28374.9	27830.4	24357	29216.1	21974.4	63804.2	21559.1	21354.3	39013.6	37940.8	42337.3	49439.1	38164.2	38666.2	29767.9	40734.5	30222	42480.6	41138.7	57477.4	24573.5	27285.7	31504	38048.2	34212.7
Q8N3J2	N(6)-adenine-specific methyltransferase METTL4	METTL4	4	3	22532.5	25106.8	53569.2	33971.7	10581.1	13991.5	13741.9	50084	41065	6325.27	8331.03	74870.7	9043.1	6188.84	24073.9	33889.4	15156.8	9963.3	11445.4	18166.1	13644.4	30970	37236.6	22071.1	18507.8	21427.3	14049	7895.2	22421.4	31640.8	17240.1	66392.7	55492.5	16714.4	25385	13978.2	35729.8	13405.3	13808.3	18306.4	24799.2	20196.9	35715.2	4393.47	40989
Q8N531	F-box/LRR-repeat protein 6	FBXL6	5	3	123900	105754	114584	65565	49489.2	55840.2	66530.6	103773	87834.2	107029	78715.6	122861	83944.5	183368	87147.1	95141.4	90218.7	77814.1	48779.5	45340.9	63915.9	55117.6	64255.1	61851.7	90771.5	115570	95190.9	106907	125313	175496	134131	102818	94481.3	93290.1	71997.4	59914.9	59367.7	71151.9	188589	105219	94449.5	108832	107610	189084	80095.2
Q8N6C8	Leukocyte immunoglobulin-like receptor subfamily A member 3	LILRA3	5	5	116679	110621	95704	82590.8	80394.4	63010.9	63246.4	144574	63808.3	72336.2	77596.4	130273	64482.1	54215.9	97480.5	100768	109148	93050.9	83076.2	72667.4	109609	61843.3	73889.5	53160.1	68711.1	92477.5	57052.3	78323.2	87139.7	79229.6	113788	101219	98620.3	102598	50180.6	79678.2	88951.4	72444.2	138501	83913.4	70550.9	48619.5	71050.7	88053.6	88956.4
Q8N7Z5	Ankyrin repeat domain-containing protein 31	ANKRD31	8	5	26300.1	29525.7	29348.1	23081	15596.5	23932.7	24503	40254	16911.8	26170.5	17430.9	34255.8	24029.1	24464.3	24276	29401.7	26829.2	26914.1	20307.6	19725.1	17460.1	23415	20551	19272	24691.4	32370.1	16965.5	17761.2	33985.5	24774.8	37923.9	28188.4	28369.5	28850.1	25212.2	22726.6	18891.2	23221.3	42875.7	28747.7	23748.9	21896.7	31791.1	16894.6	23025.5
Q8NDW8	Tetratricopeptide repeat protein 21A	TTC21A	4	3	104334	75880.6	104140	104345	81894.6	89213	129369	95389.5	111161	151425	59047.2	154105	117940	122557	75341.2	96578.6	96524.5	73543.9	57918.5	91051.6	83439.5	100974	74932	69533.3	67175.5	207866	101995	78970.3	206119	160682	95514.8	88209	100034	88463.2	97275.6	112857	95422.5	128509	170040	178208	91586.6	101690	111559	144989	72140.7
Q8NF50	Dedicator of cytokinesis protein 8	DOCK8	3	2	14085.9	19235	16954.3	39736.6	15293.3	23185.1	34402.3	46523.2	13671.7	22155	22155.4	27962.5	10790.4	24739.3	18254	15630.3	18197.7	19148.9	22871.2	27163	26889.2	28877.4	16279.7	26529	19811.8	36305.9	7753.48	10323.5	18198.7	20778	15453.3	15811.2	17444.9	13898.8	22235.9	33190.6	22668.6	40122.3	24172	22170.5	14687.3	9556.25	10747.6	14234.6	17021.3
Q8WXW3	Progesterone-induced-blocking factor 1	PIBF1	7	5	40498.4	48402.1	42847.9	33916	23298.5	22201.2	21970.2	36138.3	19755.3	23286.2	25634.2	35360.7	29739.1	41138.3	39077.6	38931.5	36375.1	33772.5	28064.7	22756.4	27296.2	23967.9	19064	21572.8	25853.7	33714.9	36284.3	36588.6	26556.5	40626.9	45933.6	36934.5	39918.8	32129.3	34587.3	29997.3	26661.5	23497.5	41285.2	30109.4	33625.1	34638.4	24239	38205.1	29754.8
Q92608	Dedicator of cytokinesis protein 2	DOCK2	12	6	42982.9	35680.3	43189.9	45485.1	29214.2	30177.5	35338.9	35353	42917.2	45274.2	28608.4	62538.6	45463.7	64669.7	37468.7	43947.2	35679	29119.1	24623.7	31901.6	31355.8	41594.6	34357.4	39560.9	37995.7	84466	39713.2	32605.9	52791.3	71972	43531.1	52709.8	42009.2	34728.6	27647	38877.1	33576.6	41632.4	55541.6	70364.7	52724.7	59220.4	42071.3	54635.7	32949.6
Q92835	Phosphatidylinositol 3_4_5-trisphosphate 5-phosphatase 1	INPP5D	5	5	83255.9	86350.1	95524.4	77726.4	57766.6	70941.5	79338.9	111282	109186	107442	98386.3	122340	75150.9	149557	72782.5	72713.3	54676.1	74013.9	73550.5	56150.7	80400.9	72386.2	78435.2	75654.8	131023	127418	97453.5	97883.9	117341	155354	112529	71471.6	77439.5	77739.8	54277.9	72190.4	60965.2	83285.7	159129	111902	110178	100428	103062	131707	49016.1
Q92954	Proteoglycan 4	PRG4	20	19	102022	111764	52343.7	79698.2	58266.7	71440.5	61080.3	114057	94682.7	85975.4	114587	83890.8	117244	27793	63776.8	146358	45703.4	55740.2	57917.9	62238.8	83109.3	51226.7	61080.8	93614.7	57280	112782	43600.8	95056.4	154212	56253.8	104129	73431	95515.2	73699	55774.2	48395.8	52097.1	62482.5	99439.1	100286	47832.2	20756.5	29996	26414	75519.9
Q96IY4	Carboxypeptidase B2	CPB2	39	27	377523	376108	365125	387823	261839	325149	356619	560377	336148	400749	296175	665421	284056	244131	314385	392090	316288	396797	292862	337221	404048	240928	395332	230380	268496	415171	279324	277316	576954	210163	348715	311702	401211	376804	360335	416159	360770	326171	463318	455408	261852	124435	217590	178404	227560
Q96KN2	Beta-Ala-His dipeptidase	CNDP1	49	39	373641	444330	396687	408768	332862	334834	495432	647689	366766	526281	412353	693924	452633	759916	347612	363012	317239	344783	377379	393727	408995	373230	489177	377991	482238	722101	370313	407042	612360	752983	466875	422383	336599	413945	367855	360948	411751	516094	550630	598110	476949	409939	454870	536001	443653
Q96LZ3	Calcineurin subunit B type 2	PPP3R2	3	2	1066.29	1163.46	1447.35	1981.11	598.712	1611.13	1242.14	1173.25	954.509	597.362	1178.49	632.493	489.553	0.612184	834.314	1061.26	1030.17	1353.13	2094.91	2007.13	1665.22	875.64	1112.94	377.292	556.969	1862.53	120.059	197.892	978.546	717.794	2822.96	1776.96	1247.87	1512.02	1608.05	1890.39	2016.38	334.213	250.752	1007.34	558.272	154.456	655.615	92.8622	692.483
Q96PD5	N-acetylmuramoyl-L-alanine amidase	PGLYRP2	69	64	1.08906e+06	1.24491e+06	989433	1.20028e+06	902032	854020	1.01201e+06	2.06187e+06	946688	1.1965e+06	986068	1.8867e+06	1.24348e+06	2.21226e+06	1.0191e+06	1.0124e+06	1.20685e+06	1.36701e+06	982820	1.03239e+06	1.18867e+06	1.20021e+06	1.31146e+06	1.36166e+06	1.20411e+06	1.81268e+06	1.20875e+06	1.24564e+06	1.60743e+06	1.7346e+06	1.03307e+06	1.01917e+06	1.22887e+06	1.18417e+06	1.11814e+06	1.54508e+06	1.32335e+06	929084	1.84375e+06	1.63496e+06	1.37485e+06	1.37033e+06	1.12942e+06	1.52528e+06	611039
Q96QU8	Exportin-6	XPO6	11	5	29793.8	28470.4	27826.9	28131.5	16411.1	27847.7	53499.8	54274.5	21012.6	27690.7	19561	40588.8	21943.2	16661.9	20177.6	25881.6	28023.5	27620.8	22488.2	29351.9	44442	23580.6	22745.3	22350.2	17488.9	40564.5	20373.1	18553.4	38072.2	32066.9	27601.8	26547.6	29633	31697.5	23043.8	31779.8	29045.4	29399.9	35514	30407.1	20166.9	18090.7	18280.1	16014.5	19572.9
Q99445	Glycosyl-phosphatidylinositol-anchored molecule-like protein	GML	9	4	67060.9	80096.5	50789.1	47512.9	29313.6	43223.1	57554.3	69488.6	53418	53541.2	53775.8	60906.8	32280.2	22708.6	55706.9	66801.5	46162.9	40340	40436.6	37983.9	46213.8	44995.8	41881	45413.3	49926.7	69566.4	41451	46328.6	69496.5	61165.9	93582.3	63165.2	54267.2	51260.5	30072.8	41194.9	41305	46253.8	71319.9	57474.5	49291.9	42068.3	37154.3	34685.5	68568.3
Q99683	Mitogen-activated protein kinase kinase kinase 5	MAP3K5	4	2	5559.34	6229.7	5578.35	4197.07	2722.69	3716.25	4847	3677.85	2628.22	2212.21	2514.52	3635.54	2894	1964.18	4617.91	5354.96	5585.71	3071.45	3773.62	3248.14	3497	3661.52	2909.66	2961.51	2912.29	5543.7	3121.82	2814.63	2915.14	3632.41	6257.56	6662.79	5681.13	5283.19	4183.02	4923.97	3772.22	3492.81	5327.49	4089.43	3590.26	3348.84	2136.98	2527.42	5744.87
Q9BQI6	SMC5-SMC6 complex localization factor protein 1	SLF1	3	2	6275.07	6276.97	5761.4	7220.95	3863.81	11857.2	16753.6	22335.1	7901.57	4871.42	3880.83	8986.09	3734.42	787.705	5192.02	4223.78	4882.28	6261.44	6691.23	11820.4	6837.55	6790.87	6986.91	3969.31	4428.6	8201.08	2184.79	2548.98	8109.53	2592.34	4251.06	4652.65	5481.56	5029.94	9293.49	9447.28	9099.41	7269.02	6619.29	8130.56	1848.86	1821.23	1830.3	936.376	6363.67
Q9BT92	Trichoplein keratin filament-binding protein	TCHP	22	13	110963	112561	110458	109845	87865.4	95693.9	135195	149161	95760.3	154292	87698.6	129125	116067	108077	84859.1	114917	91516.4	82040	90115.6	87811.2	84503.1	89760.3	111170	95496.6	96760.8	127018	90561.9	83323.4	153553	112537	104849	105836	110750	94888	92842.4	95023.2	89660.4	109761	170502	111247	98486.7	94013.8	75065	120059	107255
Q9BWP8	Collectin-11	COLEC11	5	5	75680.9	51208.8	58899.9	62709.4	35641.1	43643.2	44918.4	69591.5	54658.6	68874.5	66227.5	85095.9	74640.5	166833	69186.4	65904.2	53634	41287.5	40784.2	37872.4	54065.6	53271.5	37311.1	46660.5	75285.6	94382.5	76122.4	86991.9	99987.9	139618	100713	68688.1	45960	52787.9	29520.9	45557.6	48588	37619.7	125010	84674.1	95561.7	90549.9	75559.7	140609	68871
Q9BXR6	Complement factor H-related protein 5	CFHR5	22	17	144026	98110.5	115244	102606	80797.1	86240.6	104727	116952	88300.9	113579	52106.5	111859	65389.4	52584.7	122075	134632	99187.5	84945.1	67220	87167.3	70745.1	74091.1	75030.8	66966.4	50516.4	80959.2	51933.4	51590.7	115652	83858.6	145338	136612	114029	106933	86408.5	90970.7	90047.3	81301.7	91512	100000	54736.8	52930.8	59498.8	81501.2	119925
Q9BY43	Charged multivesicular body protein 4a	CHMP4A	3	2	28082	23629.8	35392.1	36000.2	21817.7	36818.6	51433	36912.9	31138.9	51867.2	34559.5	36314.9	34585.1	53507.9	20646	35713.1	26045.4	24732.2	25236.7	39258.2	42547.1	48861.2	29196.5	46522.1	37761.4	92480.1	31058.1	24236.4	71935.7	81580.2	22715.5	31814.2	26838.3	29153.6	29765.8	53211.1	34094.1	47164.7	59120.6	59928.2	32513.1	23136.8	39817.1	48737.4	20679.4
Q9BYX7	Putative beta-actin-like protein 3	POTEKP	6	2	3792.38	4737.84	3501.42	3481.87	2660.09	2128.78	2660.79	3822.35	1843.37	3700.84	1884.55	2408.32	2172.36	1472.43	2764.07	4316.46	3303.83	2287.62	2875.37	2319.76	2380.51	1962.26	3092.61	2824.04	2534.95	2564.69	1131.58	968.64	2018.08	1622.91	3512.59	3811.44	3397.74	2735.3	2011.04	2578	2633.37	3207.05	4021.62	2264.56	1636.64	778.383	1954.09	2300.62	3244.1
Q9C019	Tripartite motif-containing protein 15	TRIM15	9	4	8474.09	7951.64	7799.72	6560.09	4451.16	4917.08	4584.56	6236.57	4319.96	5049.86	3921.67	5508.93	4237.06	5033.51	6683.17	7806.73	5373.68	7044.21	5222.1	5208.23	4478.83	4229.98	4350.56	3830.12	4398.13	4673	4481.81	4770.03	5455.98	4544.22	7921.54	8482.98	7231.88	7423.64	5209.18	5675.02	4922.04	5353.22	7597.43	4371.87	3488.26	3836.89	4953.91	4258.45	7964.22
Q9H2F5	Enhancer of polycomb homolog 1	EPC1	5	2	17193.3	22553.1	23580.2	19741.9	11449.1	23716.2	35567.2	47346.1	16145.5	22663.9	18444.2	29625.8	20532.8	4789.79	15362.7	22381.8	19012.5	18411.8	20551.3	26544.2	23805.1	23461.4	16570.9	20539.1	15445.6	38410.5	13894	14665	50603.1	17224.1	24453.8	17826.4	25895.5	22147.1	16501.3	23933.7	21593.2	21723.2	30917.6	34598.3	16764.3	12544.3	12475.1	5575.75	14910.9
Q9H2M9	Rab3 GTPase-activating protein non-catalytic subunit	RAB3GAP2	5	3	4029.5	5282.6	4182.59	4343.38	2944.93	1655.83	2120.31	2627.85	2601.24	2494.31	2102.02	2789.8	2379.11	3765.17	3767.12	3905.28	3993.92	3350.39	1838.65	1763.47	2036.72	1630.41	2394.32	1701.86	3066.15	2576.78	3118.33	2863.49	2739.46	3527.51	3645.64	3384.38	4367.18	3756.07	2376.43	1889.06	1703.22	2167.34	4225.28	2237.22	2135.66	3060.17	3062.84	3649.92	5197.37
Q9H7D0	Dedicator of cytokinesis protein 5	DOCK5	4	3	21992	24392.8	18483.4	35386.7	10584.1	17258.1	30667.5	35483.2	15196.5	27208	15246.6	18055.7	18992.4	3720.63	18571.1	35892.2	17483.9	12070.5	21262.5	24544.5	17557.6	15650	15301.4	23406.1	12550.8	21614.6	10089	15145.5	19149.5	25507.2	39408.3	13662.6	18007.8	21449.2	20977.4	26296.9	12072.1	23092.5	15289.4	17855.9	12101.1	12119.7	12470.6	9739.76	16261
Q9H8E8	Cysteine-rich protein 2-binding protein	KAT14	3	2	2008.56	2573.8	2761.28	1998.31	1024.15	2638.95	2840.81	3058.72	2541.9	1769.8	2843.71	3808.63	3921.54	1245.41	1484.41	2132.56	1918.35	2012.38	2675.44	3134.68	2458	3284.57	3165.22	3186.78	3452.31	4174.09	2482.85	3146.7	1928.65	2635.54	1834.1	2255.97	2342.51	1793.85	3881.55	2905.81	3412.25	3117.22	2247.2	3082.62	4037.01	3441.6	2723.41	2449.39	1329.41
Q9HD23	Magnesium transporter MRS2 homolog_ mitochondrial	MRS2	4	2	4233.82	4482.39	3829.33	4638.5	3069.9	2802.21	3315.3	2927.22	3717.31	4020.16	3346.28	6356.05	3069.33	2836.16	4091.15	14192.6	3254.48	11471.5	2312.74	2594.42	3111.59	3070.1	3178.17	3060.21	4446.2	4164.02	2335.04	2460.09	4775.13	2957.6	3336.39	3794.83	4400.66	4190.63	3658.97	2450.11	2772.57	6824	3252.9	4303.18	2428.43	1962.86	1854.35	2828.33	7936.57
Q9NPH3	Interleukin-1 receptor accessory protein	IL1RAP	4	4	15756.6	19971.6	11124	13548.9	8580.91	16415.7	23706.4	22357.7	17111.9	17345.1	16612.2	30183.7	16124.9	25350.7	12169.2	11373.3	12337.9	13240.6	15915.9	15337.1	15963.1	18940	14730.3	16134.7	17744.9	26739.9	15048.2	19461.4	14143.7	20201.5	12412.6	15667.3	14647.1	12182.1	15310.8	12976.5	18018.6	18209	22471.8	22993.1	18207.5	16447.3	16847.6	20953.5	36025.4
Q9NQ79	Cartilage acidic protein 1	CRTAC1	5	4	5414.31	6306.87	7518.08	6057.31	5209.73	4864.61	5245.53	8722.42	3630.67	5342.54	2641.96	6795.98	2919.37	4815.92	4191.6	5541.44	7320.32	7083.09	5061.91	5656.75	4053.17	3381.82	4035.82	4732.7	3337.5	4653.21	2800.59	1858.74	3650.23	3562.82	6042.21	5816.9	7244.42	5878.27	5296.71	7289.49	7068.21	6615.83	6316.69	5782.8	2390.09	2486.03	2984.08	3687.44	3840
Q9NQ86	E3 ubiquitin-protein ligase TRIM36	TRIM36	9	6	43732.7	41716.8	49800.4	44380.5	29064	30251.1	45191.6	60137.5	43885.7	32197.1	19086.5	32007.7	15941.8	32259.8	44995	37725	34263.5	43562.1	32258.6	29447.8	33735.3	26939.9	41685.6	32574.8	38877.3	39176.7	19996	22421.2	28035.1	35495.8	50398.3	38875.5	44275.6	47462.2	36073.4	38681.1	34906.6	43015.9	48963.2	23858.2	26047.3	22048.9	23076.6	29964.1	36325.5
Q9NRD9	Dual oxidase 1	DUOX1	45	25	1.02176e+06	1.18721e+06	1.2414e+06	1.35603e+06	997444	1.26046e+06	1.72105e+06	2.01312e+06	1.45726e+06	2.04343e+06	1.44799e+06	2.42944e+06	1.73109e+06	2.27247e+06	944070	944391	1.2294e+06	1.34818e+06	1.10993e+06	1.20223e+06	1.32292e+06	1.31323e+06	1.12551e+06	1.35495e+06	1.48395e+06	2.52637e+06	1.47253e+06	1.62624e+06	2.44461e+06	2.23395e+06	1.0942e+06	1.06197e+06	1.26129e+06	1.09135e+06	1.29242e+06	1.33697e+06	1.17164e+06	1.68095e+06	2.46472e+06	2.07518e+06	1.86614e+06	1.64546e+06	1.58924e+06	1.88822e+06	877722
Q9NZP8	Complement C1r subcomponent-like protein	C1RL	26	17	174136	175558	162170	158102	112913	153563	188251	251399	139761	192304	118105	248446	169675	126814	127475	160550	171140	159478	122665	153158	166586	119675	154358	100402	119111	222710	130494	109240	240130	123013	163092	152828	174240	171432	154591	160158	170469	166213	216503	233034	127951	96956.5	115625	111723	121894
Q9UBP9	PTB domain-containing engulfment adapter protein 1	GULP1	7	3	10843.5	12027.7	9630.31	15150.9	8441.11	9604.13	12793.6	16628.1	8087.19	14510.1	9931.67	13729.4	10254	12935.3	11058.7	12991.3	8877.94	9940.57	10487.5	10126.6	12156.2	14476.3	7215.64	10685.1	8148.62	13834.6	9243.71	9128.85	16462.3	16566.8	11881.6	10919.5	10945.7	8537.65	7505.82	12239.1	8818.99	11158.5	15204.8	12194.5	10506.5	8534.32	8264.12	11468.2	10223
Q9UGM5	Fetuin-B	FETUB	25	20	108206	84326.2	109986	106472	76520	82738.9	99456.9	178566	102632	117970	105433	132880	115480	132313	101037	107394	75017.7	105801	86721.5	95965.3	77638	68019.9	85975.6	64604.4	105934	109893	74439.6	80254.4	120521	130678	97700.4	111275	120726	97096.5	108234	85342.5	101680	99834.8	78108.9	139053	97583.4	92989.6	88158.2	96398.6	181219
Q9UHB7	AF4/FMR2 family member 4	AFF4	3	2	10716	11259.3	13152.2	8955.83	6639.75	9504.43	6400.49	10262.4	8985.96	10025.2	11986.2	14944.9	10344	13087.1	8758.52	10823.5	9731.06	8325.33	4541.77	6602.6	9739.01	7820.97	9090.99	6668.93	13790.9	16397.6	11462.6	9853.64	13918.4	14995	11895.6	12148	12736.9	13270.8	5464.66	9056.76	7240.27	9618.76	18175.6	9962.05	17041.7	9361.79	13683.4	10367.6	8329.34
Q9UJ71	C-type lectin domain family 4 member K	CD207	3	2	61677.3	72364.6	67192.8	40492.2	73558.5	48439.3	63579.5	189537	147167	69189.9	51750.6	221034	84467.1	295017	31805	75414.9	122788	80058.5	63366	79280.2	50688.6	141575	179369	77295.3	154788	106624	67633.7	83163.4	132259	286113	153249	112959	49690.8	100510	157757	69831.6	159335	82703.1	111127	106174	201688	69282.6	142473	82594.6	49393.3
Q9UK55	Protein Z-dependent protease inhibitor	SERPINA10	36	33	231563	218772	241357	169492	151221	214809	283591	295135	159214	218145	163613	241791	202192	337710	177307	189815	183639	183198	178740	224904	200326	175231	164311	198418	253894	270395	197628	147649	266709	308859	233753	224081	191804	231019	204086	202043	203792	236152	368011	217914	211615	199546	157882	275521	188575
Q9UNN8	Endothelial protein C receptor	PROCR	6	5	15144.4	15895	14459.3	17638.1	10282.3	13673.2	29705.6	21728.6	13461.5	14758	8904.89	27961	11390.4	9743.1	13827	13518.5	26631	16143.3	19933.7	15287.8	14427.6	10735.9	12885.2	9976.71	9237.8	15928.4	8377.57	10103.5	13364	10376.7	11926.5	14516.5	16200.5	14765.7	22130.9	17235.6	17789.7	17974.1	13683	13529.3	14843	7650.35	8499.04	7980.2	11214.7
Q9Y2V7	Conserved oligomeric Golgi complex subunit 6	COG6	3	2	7512.53	4119.41	4908.87	5254.17	5695.78	4739.92	4158.54	4897.21	4854.39	3265.08	2286.38	2351.83	1992.63	3139.98	8960.04	7385.55	4199.01	3517.49	3896.37	4559.24	3963.1	5528.49	3172.16	3347.67	2431.55	3128.04	1464.7	1420.98	2633.34	4474.19	7543.41	7908.86	4719.11	4635.47	3457.56	3988.98	4308.06	3692.9	4591.03	3160.89	1962.97	1966.42	14804	2552.62	10560.2
Q9Y4F1	FERM_ ARHGEF and pleckstrin domain-containing protein 1	FARP1	12	9	125202	109681	111771	108021	92083.3	136802	203952	216477	97793.6	159863	131698	157499	134770	187695	98618.2	111616	123039	77261.2	107044	117346	139278	141607	140210	145507	157410	206330	118264	89535.5	224005	225957	136869	107032	98002.3	133901	79086.8	171638	111217	169017	206581	187045	148532	121319	85322.4	224283	122041
Q9Y5Y7	Lymphatic vessel endothelial hyaluronic acid receptor 1	LYVE1	5	4	12702.9	13860.9	9542.06	11447	7250.34	7963.44	11261.1	14583.5	12525.5	16240.7	9790.25	17494.5	10725	24628.4	10342.8	12558.7	9864.52	10500	8640.08	9842.25	8421.27	8886.08	12360.9	14112.3	10683.8	17161.6	10903.1	17894.6	17826.2	14327.3	17731.6	14790.7	12503.7	9922.85	11833.2	8930.3	9544.32	9951.33	18795.8	18082	9756.02	11531.9	11761.9	12865.5	11058.4
Q9Y6Z7	Collectin-10	COLEC10	3	3	6413.82	7614.51	5176.71	8758.31	8422.83	5298.54	4370.92	10184.9	8973.84	8971.27	10947.9	11167.3	11613.3	12131.2	7393.69	9747.2	7686.9	9413.87	7267.7	7298.54	10115.4	6283.25	10555.4	6620.91	10395.3	10587.7	5836.79	11241.3	12217.7	9792.38	11549.6	8182.22	12085.3	10060	10106.4	9265.28	8363.5	7699.8	13441.5	12244.4	6760.47	5594.66	7630.06	4794.01	9091.73
Normalized abundance data from the low-abundance proteomic analysis. DNG, dienogest; EE, ethinylestradiol; EV, estradiol valerate.
[truncated: 43 more columns]
